# Supplementary material for: Azotobacter vinelandii gene fitness following carbon shift from sucrose to acetate, succinate and glycerol
Source: Microbiology (Reading). 2026 Jan 16;172(1):001643. doi: 10.1099/mic.0.001643 (PMC12811062; doi:10.1099/mic.0.001643)
Supplement: Uncited Supplementary Material 1. [file mic-172-01643-s001.xlsx]

## Sheet: gene-fitness
	Fitness values for genes with usable TA sites (sites within the first 5% and last 10% of each gene were removed). Genes with counts < 50 in the t1 library are highlighted in red.
	locus_tag	name	description	t1			Glycerol_1	Glycerol_2	Acetate_1	Acetate_2	Succinate_1	Succinate_2	Sucrose_1	Sucrose_2	Sucrose Urea_1	Sucrose Urea_2
				gene_cnt	n_ta	n_hit
	Avin_00010	dnaA	Bacterial chromosomal replication initiator protein DnaA	8.17229	14	2	1.159	1.462	0.79	0.819	0.671	1.236	1.039	0.928	0.708	0.524
	Avin_00020	Avin_00020	DNA polymerase III, beta chain 1, 2, and 3 protein	57.2634	13	5	0.754	0.843	0.155	-Inf	0.671	0.894	0.201	0.915	0.578	0.135
	Avin_00030	recF	DNA replication and repair protein ,RecF	4728.2	16	10	0.952	1.012	0.96	0.947	0.981	0.973	0.992	0.969	1.005	0.99
	Avin_00040	gyrB	DNA gyrase protein, subunit B	182.024	32	11	0.275	0.676	0.655	-0.008	0.649	0.563	0.665	0.721	0.693	0.614
	Avin_00050	Avin_00050	Antibiotic biosynthesis monooxygenase protein	520.665	3	3	0.862	0.934	0.936	1.023	1.038	1.029	0.99	0.931	0.966	0.978
	Avin_00060	Avin_00060	Dyp-type peroxidase protein	0	8	0	Inf	Inf	Inf	NaN	Inf	Inf	Inf	Inf	Inf	Inf
	Avin_00070	Avin_00070	hypothetical protein	545.435	8	3	1.079	0.93	1.003	0.953	1.032	1.008	1.103	1.081	1.069	1.021
	Avin_00080	hdtS	LPA acyltransferase protein	9.38026	7	2	-Inf	-Inf	-Inf	-Inf	-Inf	-Inf	0.543	-Inf	-Inf	-Inf
	Avin_00090	Avin_00090	HAD-superfamily hydrolase, subfamily IIIA	0	2	0	NaN	NaN	NaN	NaN	NaN	NaN	NaN	NaN	NaN	NaN
	Avin_00100	Avin_00100	Glycyl-tRNA synthetase protein, beta subunit	53.8341	17	6	0.127	0.869	0.312	1.06	0.684	0.876	0.421	0.305	0.927	0.148
	Avin_00110	Avin_00110	Glycyl-tRNA synthetase protein, alpha subunit	34.2863	18	5	0.84	-Inf	0.262	-Inf	0.227	0.428	0.506	0.808	0.2	0.376
	Avin_00120	Avin_00120	DNA-3-methyladenine glycosylase I	378.285	4	4	0.967	1.102	1.03	0.979	1.108	1.044	1.02	1.045	1.078	1.101
	Avin_00130	Avin_00130	5-nucleotidase/phosphoesterase	4697.65	17	8	1.084	1.144	1.087	1.054	1.12	1.126	1.091	1.105	1.099	1.121
	Avin_00140	trkA	potassium uptake protein	260.273	10	5	0.755	0.498	-0.016	0.002	0.5	0.625	0.935	0.808	0.723	0.846
	Avin_00150	sun	Fmu, rRNA SAM-dependent methyltransferase	2840.54	6	6	0.973	0.96	0.841	0.919	0.955	0.959	0.974	0.976	0.96	0.992
	Avin_00160	fmt	methionyl-tRNA formyltransferase	10.7074	5	1	1.113	-Inf	-Inf	0.458	1.207	-Inf	0.912	0.626	-Inf	-Inf
	Avin_00170	def	Formylmethionine deformylase protein	88.541	5	1	0.87	0.786	0.438	-0.002	0.435	-Inf	0.855	1.009	0.893	0.784
	Avin_00180	lysM	peptidoglycan-binding LysM protein	2221.01	8	6	1.088	1.153	1.105	1.151	1.114	1.072	1.1	1.101	1.122	1.132
	Avin_00190	dprA	DNA processing protein, DprA (SMF family)	348.901	5	1	1.108	1.167	1.1	1.123	1.074	1.159	1.095	1.109	1.083	1.071
	Avin_00200	yrdC	RNA binding yrdC protein	26.4368	2	1	0.92	0.86	0.461	-Inf	-Inf	1.102	1.102	-Inf	0.253	-Inf
	Avin_00210	qor	NADH-quinone oxidoreductase	5258.4	10	5	1.018	1.022	1.012	1.017	1.02	1.018	1.066	1.048	1.095	1.092
	Avin_00220	Avin_00220	coproporphyrinogen III oxidase	78.3465	14	2	0.77	0.652	0.234	0.833	0.809	0.445	0.404	0.617	0.68	0.292
	Avin_00230	aroE	Shikimate/quinate 5-dehydrogenase	4.22112	5	1	1.325	-Inf	0.699	0.661	-Inf	0.706	-Inf	-Inf	-Inf	-Inf
	Avin_00240	Avin_00240	Conserved hypothetical protein	2228.02	3	1	0.951	1.024	0.97	0.951	0.975	1.008	1.018	1.021	1.015	1.021
	Avin_00250	pcoA	Copper-resistance protein A precursor CopA family	6479.27	22	15	0.775	0.346	1.04	1.048	1.041	1.03	0.857	0.895	0.569	0.77
	Avin_00270	pcoB	Copper resistance B precursor	913.83	10	6	0.847	0.682	1.175	1.167	1.171	1.185	0.945	1	0.846	0.911
	Avin_00290	Avin_00290	conserved hypothetical protein	782.46	3	2	1.089	1.11	1.141	1.133	1.112	1.119	1.097	1.074	1.098	1.127
	Avin_00300	Avin_00300	hemerythrin HHE cation binding protein	18.1408	4	1	0.926	1.292	0.539	0.972	1.225	1.133	1.169	1.292	1.203	1.207
	Avin_00310	Avin_00310	hypothetical protein	0	2	0	NaN	NaN	NaN	NaN	NaN	NaN	NaN	NaN	NaN	NaN
	Avin_00320	Avin_00320	conserved hypothetical protein	4505.53	9	7	0.883	0.871	0.855	0.852	0.871	0.858	0.979	0.94	1.04	1.058
	Avin_00330	Avin_00330	Conserved hypothetical protein	120.924	6	2	0.956	0.924	1.108	1.13	1.006	0.883	1.033	1.017	1.076	1.103
	Avin_00340	Avin_00340	hypothetical protein	7777.74	10	9	0.971	1.008	1.006	0.972	0.99	1.007	1.002	1.008	1.022	1.042
	Avin_00350	Avin_00350	Conserved Hypothetical Protein	1712.11	6	4	1.092	1.114	1.02	1.024	1.04	1.076	1.046	1.055	1.11	1.135
	Avin_00360	Avin_00360	Cytochrome c-551	796.031	1	1	1.093	1.19	1.142	1.087	1.134	1.122	1.122	1.084	1.116	1.099
	Avin_00370	Avin_00370	transmembrane protein with C-terminal GGDEF motif	2184.63	12	8	1.024	1.065	0.975	1.042	1.002	1.027	1.048	0.993	1.062	1.085
	Avin_00380	Avin_00380	Flavoprotein, WrbA family	1013.74	4	1	0.985	1.08	1.089	1.159	1.103	1.074	1.069	1.061	1.063	1.048
	Avin_00390	Avin_00390	conserved hypothetical protein	2540.26	6	5	0.807	0.74	0.858	0.89	0.878	0.862	0.881	0.825	0.915	0.951
	Avin_00400	Avin_00400	conserved hypothetical protein	1898.34	4	3	1.092	1.122	1.112	1.187	1.068	1.099	1.13	1.125	1.173	1.172
	Avin_00410	Avin_00410	conserved hypothetical protein	0	1	0	NaN	NaN	NaN	NaN	NaN	NaN	NaN	NaN	NaN	NaN
	Avin_00420	Avin_00420	GGDEF domain protein	1862.06	7	4	0.996	0.963	0.917	0.878	0.996	1.004	0.988	1.061	0.984	1.054
	Avin_00430	Avin_00430	Tim44-like domain protein	1995.35	2	1	0.821	0.847	0.684	0.726	0.922	0.974	0.946	0.992	1.005	1.018
	Avin_00440	Avin_00440	Transcriptional regulatory protein TetR family	967.753	4	3	1.202	1.19	1.134	1.127	1.065	1.078	1.15	1.075	1.057	1.14
	Avin_00450	Avin_00450	ABC transporter, periplasmic binding protein	2161.12	9	4	1.08	1.1	0.89	0.832	0.862	0.931	0.962	0.913	1.009	1.049
	Avin_00460	Avin_00460	conserved hypothetical protein	1967.31	11	5	1.146	1.242	1.108	1.115	1.177	1.135	1.11	1.078	1.099	1.131
	Avin_00470	Avin_00470	nickel incorporation protein	161.745	5	2	1.12	1.222	1.056	1.158	1.134	1.112	1.121	1.117	1.088	1.045
	Avin_00480	Avin_00480	ABC transporter, ATP binding component	1.4734	3	2	0.861	-Inf	-Inf	-Inf	0.884	-Inf	-Inf	-Inf	-Inf	-Inf
	Avin_00490	Avin_00490	hypothetical protein	771.337	8	5	0.972	1.116	1.168	1.122	1.11	1.141	1.052	1.011	1.049	1.022
	Avin_00500	cysC2	Adenylylsulfate kinase, C-terminal domain protein	1595.35	4	3	0.985	1.077	1.085	1.101	1.088	1.104	1.031	1.05	1.007	0.99
	Avin_00520	uvrD	DNA helicase II, UvrD	2857.79	16	9	0.954	1.062	0.974	0.916	1.013	1.016	1.019	1.068	1.05	1.032
	Avin_00530	Avin_00530	transmembrane protein with two C-terminal GGDEF motifs	593.626	9	3	1.086	1.164	1.017	1.085	1.048	1.079	1.064	1.02	1.064	1.11
	Avin_00540	Avin_00540	Peptidase, U32 family	6141.72	16	12	0.597	0.825	0.536	0.457	0.832	0.812	0.815	0.855	0.779	0.758
	Avin_00550	Avin_00550	hypothetical protein	2451.76	3	2	0.683	0.717	0.782	0.741	0.813	0.838	0.869	0.818	0.852	0.811
	Avin_00570	Avin_00570	hypothetical protein	119.03	4	1	1.121	1.209	1.133	1.109	1.184	1.043	1.198	1.1	1.074	1.151
	Avin_00580	Avin_00580	ABC-2 type transport system permease protein	4984.76	5	4	0.84	0.856	0.833	0.834	0.849	0.856	0.9	0.876	0.93	0.929
	Avin_00590	Avin_00590	ABC-2 type transport system transmembrane protein	15078.4	12	10	1.002	1.043	0.971	0.974	1.015	1.035	1.025	1.004	1.049	1.064
	Avin_00600	Avin_00600	ABC transporter, ATP binding component	1718.97	9	6	1.04	1.031	0.994	0.997	1.034	1.031	1.036	1.003	1.061	1.082
	Avin_00610	Avin_00610	Type I secretion protein, HlyD family	19.5523	6	1	1.188	1.075	1.268	1.39	1.148	1.261	1.208	1.05	1.057	1.146
	Avin_00620	Avin_00620	Transcriptional regulatory protein, TetR family	579.264	8	4	0.888	0.958	0.977	0.978	0.986	1.046	1.065	1.118	0.957	1.038
	Avin_00630	polA	DNA polymerase I	750.098	24	16	0.827	0.888	0.923	0.998	0.798	0.877	0.948	0.965	0.979	0.925
	Avin_00640	Avin_00640	conserved hypothetical protein	91.5497	3	2	0.82	0.929	0.78	0.794	0.99	1.1	0.948	0.911	1.026	0.868
	Avin_00650	thrB	homoserine kinase, ThrB	0	6	0	Inf	NaN	NaN	NaN	NaN	Inf	NaN	NaN	Inf	NaN
	Avin_00660	Avin_00660	Alpha/beta hydrolase fold protein	1642.58	7	3	0.991	1.004	1.012	1.019	0.995	1.036	1.095	1.06	1.127	1.121
	Avin_00670	Avin_00670	hypothetical protein	2071.92	3	2	0.869	0.95	0.987	0.988	0.915	0.95	0.924	0.947	0.975	0.992
	Avin_00680	Avin_00680	hypothetical protein	125.562	2	1	0.983	1.171	1.137	0.859	0.976	1.042	1.096	1.144	1.186	1.289
	Avin_00690	Avin_00690	acid phosphatase/vanadium-dependent haloperoxidase	1011.29	9	5	0.985	0.863	0.897	0.883	0.859	0.867	1.091	1.006	1.111	1.151
	Avin_00710	Avin_00710	hypothetical protein	0	1	0	Inf	NaN	NaN	NaN	NaN	Inf	NaN	NaN	NaN	NaN
	Avin_00720	Avin_00720	acetyltransferase, GNAT family	699.623	8	4	0.854	1.024	1.109	1.05	1.107	1.061	0.928	0.89	0.954	0.983
	Avin_00730	Avin_00730	hypothetical protein	569.605	1	1	0.678	0.562	-0.179	0.115	0.469	0.57	0.852	0.814	0.828	0.822
	Avin_00740	Avin_00740	multidrug efflux SMR transporter	3170.36	4	1	0.899	0.901	0.71	0.608	0.738	0.775	0.851	0.828	0.804	0.817
	Avin_00760	Avin_00760	hypothetical protein	8419.97	13	6	0.973	0.964	0.979	0.945	0.954	0.953	1.042	1.033	1.087	1.098
	Avin_00770	Avin_00770	transmembrane protein	7304.34	10	5	0.755	0.899	0.903	0.912	0.953	0.96	0.892	0.899	0.839	0.83
	Avin_00780	Avin_00780	hypothetical protein	680.601	6	4	0.806	0.731	1.136	1.167	1.044	1.028	1.054	0.984	0.962	0.934
	Avin_00790	Avin_00790	Isochorismatase hydrolase	303.271	10	2	0.969	1.01	0.979	0.983	1.036	1.026	0.967	0.988	1.133	1.127
	Avin_00800	Avin_00800	conserved hypothetical protein	9170.49	6	3	0.892	0.96	0.921	0.93	0.949	0.935	0.967	0.945	0.971	0.991
	Avin_00810	Avin_00810	ribonucleotide-diphosphate reductase, adenosylcobalamin-dependent	3535.18	19	12	0.979	1.009	1.031	1.042	1.023	0.996	1.011	1.013	1.033	1.046
	Avin_00820	Avin_00820	Transglutaminase-like Super Family Protein	6887.7	10	8	0.98	1.009	0.979	0.977	0.992	1.002	1.032	1.014	1.041	1.045
	Avin_00830	Avin_00830	ABC transporter, periplasmic binding protein	137.871	8	4	1.009	0.938	1.014	0.8	1.003	0.889	0.972	0.926	0.724	0.903
	Avin_00840	Avin_00840	zinc uptake transcriptional regulator, Fur family	0	2	0	NaN	NaN	NaN	NaN	NaN	NaN	NaN	NaN	NaN	NaN
	Avin_00850	Avin_00850	zinc ABC transporter, ATP binding protein	61.4755	4	2	-Inf	0.736	0.979	0.718	0.835	1.039	1.032	0.823	0.953	0.954
	Avin_00860	Avin_00860	zinc ABC transporter, permease protein	768.045	4	2	0.799	0.616	0.977	0.903	0.915	0.901	0.842	0.761	0.553	0.653
	Avin_00870	Avin_00870	lipoprotein	80.8861	2	2	0.997	1.049	0.857	0.916	1.018	0.954	0.897	0.936	0.925	0.995
	Avin_00880	Avin_00880	Zinc-containing alcohol dehydrogenase superfamily	261.304	6	2	1.078	1.112	1.056	0.974	0.935	1.049	1.105	1.133	1.163	1.151
	Avin_00890	gadh3	gluconate dehydrogenase small subunit	2662.73	8	2	0.833	0.805	0.789	0.804	0.827	0.856	0.969	0.945	0.977	0.972
	Avin_00900	gadh1	gluconate dehydrogenase flavoprotein subunit	12688.5	26	14	0.951	0.99	1.005	1.016	1.005	1.001	1.054	1.017	1.064	1.069
	Avin_00910	gadh2	gluconate dehydrogenase cytochrome c subunit	1375.83	19	11	1.113	1.184	1.167	1.178	1.183	1.187	1.103	1.131	1.105	1.103
	Avin_00920	Avin_00920	OprD family outer membrane porin	0	1	0	NaN	NaN	NaN	NaN	NaN	NaN	NaN	NaN	NaN	NaN
	Avin_00930	Avin_00930	Electron transport protein SCO1/SenC	6420.49	5	4	0.878	0.931	0.819	0.863	0.895	0.897	0.986	0.957	0.988	0.983
	Avin_00940	cyoE	protoheme IX farnesyltransferase protein	2089.66	10	7	1.057	1.055	1.015	0.979	1.058	1.034	1.032	1.028	1.073	1.076
	Avin_00950	Avin_00950	Cytochrome oxidase assembly protein	554.182	6	6	1.098	1.187	1.133	1.172	1.146	1.123	1.081	1.104	1.08	1.101
	Avin_00960	Avin_00960	conserved hypothetical protein	706.481	5	3	1.128	1.208	1.186	1.095	1.144	1.133	1.098	1.095	1.089	1.116
	Avin_00970	Avin_00970	surfeit locus 1-like protein	113.15	3	1	1.009	1.139	1.241	1.233	1.137	1.166	1.101	1.122	1.048	1.117
	Avin_00980	Avin_00980	conserved hypothetical protein	1491.85	3	2	0.948	0.975	0.975	0.905	0.958	0.944	1.055	1.005	1.09	1.094
	Avin_00990	Avin_00990	Cytochrome C Oxidase, Subunit III	1728.27	7	4	0.999	1.054	1.064	1.062	1.081	1.041	0.997	1.025	1.016	1.011
	Avin_01000	Avin_01000	Cytochrome c oxidase assembly protein CtaG/Cox11	195.943	3	2	1.141	1.122	1.119	1.11	1.156	1.102	1.103	1.065	1.059	1.076
	Avin_01010	ctaD	cytochrome c oxidase, subunit I	13021.9	13	11	0.938	0.961	0.94	0.989	0.987	0.985	1.018	1.023	1.028	1.048
	Avin_01020	Avin_01020	cytochrome c oxidase, subunit II	2897.7	8	5	1.001	1.045	0.964	1.025	0.998	1.015	1.07	1.067	1.093	1.113
	Avin_01030	Avin_01030	hypothetical protein	662.262	5	2	1.057	1.148	1.052	1.064	1.163	1.146	1.1	1.156	1.079	1.103
	Avin_01040	Avin_01040	conserved hypothetical protein	14.6058	4	2	0.945	1.279	1.404	1.442	1.041	1.275	1.137	1	0.981	1.253
	Avin_01050	Avin_01050	sulfate transporter	538.332	8	5	1.124	1.098	1.178	1.133	1.074	1.133	1.027	1.161	1.055	1.118
	Avin_01060	Avin_01060	carbonic anhydrase	1275.98	6	2	0.927	0.879	0.375	0.301	0.668	0.639	0.908	0.896	0.959	0.948
	Avin_01070	Avin_01070	hypothetical protein	1068.13	4	2	0.884	0.988	0.98	0.903	0.921	0.902	0.968	0.975	0.996	1.085
	Avin_01090	Avin_01090	oligopeptidase A	4691.72	23	13	1.004	1.039	1.023	1.016	0.99	0.987	1.002	0.976	1.011	1.032
	Avin_01100	Avin_01100	ECF sigma factor, FecI family	1986.84	10	7	1.019	1.096	1.137	1.166	1.118	1.105	1.031	1.053	1.051	1.075
	Avin_01110	Avin_01110	Anti-sigma factor, FecR family	828.232	6	4	0.998	1.052	0.998	1.073	1.051	1.038	1.04	0.974	1.014	1.027
	Avin_01120	Avin_01120	TonB-dependent siderophore receptor	7075.53	31	22	0.973	1.019	1.027	1.033	1.028	1.017	1.024	1.019	1.05	1.063
	Avin_01130	Avin_01130	Trimeric LpxA-like superfamily protein	1295.63	4	2	1.065	1.104	1.095	1.116	1.059	1.03	1.044	1.003	1.107	1.139
	Avin_01140	Avin_01140	conserved hypothetical protein	1288.59	3	3	0.934	1.061	1.029	1.012	1.04	1.029	0.973	1.015	0.967	0.984
	Avin_01150	Avin_01150	conserved hypothetical protein	670.442	14	8	0.989	1.114	1.058	1.049	1.08	1.072	0.997	1.038	1.002	1.034
	Avin_01160	Avin_01160	conserved hypothetical protein	2401.97	6	4	1.053	1.086	1.02	1.025	1.056	1.054	1.087	1.107	1.1	1.136
	Avin_01170	Avin_01170	conserved hypothetical protein	2482.66	7	6	1.237	1.18	1.07	1.114	1.112	1.111	1.119	1.102	1.067	1.122
	Avin_01180	Avin_01180	L-Asparaginase, type I	2802.86	8	5	0.985	0.928	0.927	0.947	0.951	0.961	1.088	1.051	1.111	1.127
	Avin_01190	purE	1-(5-Phosphoribosyl)-5-amino-4-imidazole- carboxylate (AIR) carboxylase	0.938026	2	1	-Inf	-Inf	1.012	-Inf	0.979	1.004	-Inf	-Inf	0.921	-Inf
	Avin_01200	purK	Phosphoribosylaminoimidazole carboxylase, ATPase subunit	7.4997	6	2	-Inf	-Inf	-Inf	-Inf	-Inf	-Inf	-Inf	-Inf	-Inf	0.818
	Avin_01210	Avin_01210	conserved hypothetical protein	99.9604	2	2	0.965	1.129	1.207	1.008	1.047	1.132	1.083	1.093	1.026	0.933
	Avin_01220	Avin_01220	penicillin-binding protein 7 precursor	396.922	7	3	0.95	1.009	1.011	1.001	0.981	0.946	0.982	0.984	0.991	1.035
	Avin_01230	Avin_01230	conserved hypothetical protein	659.004	2	1	0.942	0.873	0.87	0.858	0.975	0.912	0.927	0.963	0.937	0.946
	Avin_01240	Avin_01240	OprE-like outer membrane porin	2919.87	5	3	0.859	0.94	0.931	0.953	0.965	0.938	0.967	0.935	0.968	0.966
	Avin_01250	Avin_01250	hypothetical protein	0	2	0	NaN	NaN	NaN	NaN	NaN	NaN	NaN	NaN	Inf	NaN
	Avin_01280	Avin_01280	ABC transporter, membrane spanning protein	1299.2	5	3	1.059	1.087	1.125	1.1	1.049	1.077	1.09	1.048	1.078	1.069
	Avin_01290	Avin_01290	ABC transporter, membrane spanning protein	3207.59	5	3	0.908	0.897	0.87	0.816	0.918	0.925	0.986	0.931	0.994	1.013
	Avin_01300	modA2	periplasmic molybdate-binding protein, ModA2	4708.03	9	8	0.907	0.915	0.852	0.864	0.926	0.904	0.972	0.949	0.982	0.979
	Avin_01310	Avin_01310	hemerythrin-like, metal binding protein	1297.58	1	1	0.816	0.741	0.845	0.832	0.798	0.869	0.901	0.93	0.907	0.894
	Avin_01320	Avin_01320	conserved hypothetical protein	516.833	3	1	1.119	1.147	1.101	1.11	1.129	1.097	1.101	1.062	1.112	1.122
	Avin_01330	Avin_01330	major facilitator superfamily (MFS_1) protein	1017.27	8	8	1.111	1.196	1.135	1.159	1.151	1.133	1.112	1.071	1.064	1.089
	Avin_01340	Avin_01340	AAS bifunctional protein	2268.88	25	11	1.008	1.031	0.967	0.981	1.02	1.024	1.023	1.003	1.041	1.053
	Avin_01350	Avin_01350	transcriptional regulator, XRE family	1337.9	4	3	1.001	1.058	1.07	1.031	1.093	1.075	1.038	1.012	1.058	1.092
	Avin_01360	nafM	conserved hypothetical protein	1095.74	4	4	1.069	1.082	1.079	1.064	1.09	1.037	1.065	1.083	1.144	1.22
	Avin_01370	nafL	conserved hypothetical protein	9282.46	12	7	0.816	0.722	0.722	0.69	0.738	0.742	0.759	0.766	0.941	0.952
	Avin_01380	nifH	Nitrogenase iron protein	1043.4	9	5	0.377	0.148	0.237	0.373	0.289	0.329	0.318	0.362	0.95	0.922
	Avin_01390	nifD	Nitrogenase molybdenum-iron protein alpha chain:Nitrogenase component I, alpha chain	5505.87	24	13	0.249	0.209	0.31	0.308	0.349	0.424	0.507	0.444	1.041	1.074
	Avin_01400	nifK	Nitrogenase molybdenum-iron protein beta chain	8042.35	23	16	0.259	0.228	0.267	0.223	0.331	0.4	0.396	0.4	1.075	1.1
	Avin_01410	nifT	Nitrogen fixation protein	3603.08	3	2	0.576	0.644	0.789	0.738	0.818	0.804	0.716	0.775	1.039	1.058
	Avin_01420	nifY	Nitrogenase iron molybdenum cofactor biosynthesis protein	772.809	7	5	1.009	1.035	1.01	0.946	1.054	1.069	1.017	0.954	1.059	1.065
	Avin_01430	nafA	conserved hypothetical protein	1063.37	2	1	0.747	0.81	0.839	0.73	0.793	0.828	0.786	0.763	0.821	0.809
	Avin_01440	nafB	Nitrogen fixing leucine rich variant repeat 4Fe-4S cluster protein	7864.86	10	9	0.998	1.049	0.965	0.989	1.015	1.017	1.04	1.027	1.065	1.084
	Avin_01450	nifE	Nitrogenase MoFe cofactor biosynthesis protein NifE	5667.75	10	7	0.192	0.228	0.288	0.342	0.329	0.397	0.479	0.415	0.959	0.986
	Avin_01470	nifN	nitrogenase MoFe cofactor biosynthesis protein NifN	1067.02	6	5	0.303	0.132	0.159	0.204	0.467	0.462	0.517	0.457	1.11	1.159
	Avin_01480	nifX	Nitrogenase MoFe cofactor biosynthesis protein NifX	344.761	4	3	1.337	1.306	1.051	1.03	1.145	1.134	1.144	1.124	1.122	1.17
	Avin_01490	nafC	conserved hypothetical protein	1036.11	6	4	1.044	0.914	0.925	0.864	0.919	0.949	0.908	0.935	1.109	1.127
	Avin_01500	nafD	conserved hypothetical protein	183.13	2	2	1.072	0.955	0.715	0.481	0.994	0.881	1.015	0.968	1.213	1.204
	Avin_01510	nafN	nitrogen fixation (4Fe-4S) ferredoxin-like protein	614.113	3	1	0.954	1.033	1.082	1	1.061	1.05	1.054	1.079	1.151	1.117
	Avin_01520	fesI	nitrogen fixation (2Fe-2S) ferredoxin (Shethna protein), FeSII	6635.87	9	6	1.04	1.022	0.941	0.928	0.969	0.979	0.974	0.967	0.995	1.011
	Avin_01530	fesII	conserved hypothetical protein	967.587	6	4	1.049	1.015	0.967	0.944	1.042	0.997	1.036	1.061	1.123	1.14
	Avin_01540	nafQ	conserved hypothetical protein	185.74	5	2	1.09	1.056	0.931	1.028	1.016	1.105	1.046	1.15	1.111	1.117
	Avin_01550	nafS	conserved hypothetical protein	435.536	7	3	1.032	1.08	1.092	1.16	1.13	1.124	1.074	1.001	1.084	1.099
	Avin_01560	nafT	conserved hypothetical protein	280.709	2	1	1.024	1.122	0.991	1.022	1.102	1.142	1.095	0.954	1.019	0.913
	Avin_01570	nafK	conserved hypothetical protein	20.2868	1	1	0.904	1.123	1.351	0.47	-Inf	1.304	1.014	1.083	1.034	1.057
	Avin_01580	nafJ	ABC transporter, ATP-binding protein	2146.74	8	4	0.955	0.88	1.032	1.021	0.958	0.894	0.995	0.97	1.016	1.044
	Avin_01600	nafE	conserved hypothetical protein	122.194	4	2	1.15	1.278	0.925	1.051	1.13	1.085	1.042	0.984	1.155	1.184
	Avin_01610	iscAnif	Nitrogen fixation Fe-S cluster assembly protein IscAnif	269.268	2	1	1.07	0.756	0.486	-0.005	-0.059	0.676	0.611	0.667	0.979	0.86
	Avin_01620	nifU	Nitrogen fixation Fe-S cluster scaffold protein	1001.8	8	5	0.411	0.402	0.378	0.278	0.394	0.551	0.547	0.515	1.142	1.142
	Avin_01630	nifS	Nitrogen fixation cysteine desulfurase, nifS	1388.35	9	6	0.68	0.242	0.66	0.381	0.332	0.418	0.617	0.6	1.07	1.04
	Avin_01640	nifV	nitrogen fixation homocitrate synthase	2368.35	4	2	0.318	0.212	0.252	0.317	0.268	0.478	0.268	0.334	0.764	0.797
	Avin_01650	cysE1	nitrogen fixation serine O-acetyltransferase CysE1	92.3505	6	4	1.185	1.132	1.009	0.929	1.153	1.05	1.092	0.99	1.156	1.221
	Avin_01660	nafH	conserved hypothetical protein	2211.75	12	7	1.033	0.9	0.752	0.791	0.814	0.782	0.899	0.916	1.05	1.059
	Avin_01670	nifW	Nitrogen fixation protein NifW	43.7993	4	1	0.169	-Inf	0.355	0.151	0.321	0.459	0.705	0.427	1.161	1.125
	Avin_01680	nifZ	nitrogen fixation protein NifZ	2295.47	8	7	0.425	0.354	0.491	0.057	0.439	0.29	0.526	0.506	1.071	1.076
	Avin_01690	nifM	Nitrogen fixation cis-trans peptidyl prolyl isomerase, NifM	564.64	8	3	0.171	0.39	0.564	0.018	0.345	0.522	0.501	0.418	1.101	1.114
	Avin_01700	clpX2	Nitrogen fixation protein orf9, ClpX	3609.11	17	12	1.034	1.097	1.106	1.068	1.098	1.076	1.038	1.009	1.067	1.051
	Avin_01710	nifF	Flavodoxin, nifF	620.378	7	4	1.058	0.945	0.719	0.669	0.894	0.942	1.012	1.066	1.086	1.127
	Avin_01720	nafU	hypothetical protein	1419.77	6	3	1.093	1.192	1.128	1.125	1.137	1.124	1.075	1.048	1.105	1.111
	Avin_01740	Avin_01740	conserved hypothetical protein	282.378	3	3	1.122	1.148	1.148	1.069	1.194	1.161	1.051	1.094	1.012	1.059
	Avin_01750	Avin_01750	conserved hypothetical protein	171.029	3	1	0.957	1.054	1.194	1.177	1.171	1.206	0.893	0.985	1.056	1.045
	Avin_01760	Avin_01760	Thioesterase superfamily protein	33.4236	9	2	1.193	-Inf	1.061	1.272	0.905	0.97	-Inf	0.262	0.923	0.819
	Avin_01770	Avin_01770	conserved hypothetical protein	2662.65	11	7	1.083	1.12	1.106	1.118	1.096	1.094	1.102	1.113	1.111	1.124
	Avin_01780	Avin_01780	Na/Pi cotransporter II protein	6775.52	16	11	0.989	1.011	1.003	0.973	0.969	0.966	0.977	0.954	0.967	1
	Avin_01790	Avin_01790	conserved hypothetical protein	2672.5	11	7	0.943	1.041	1.075	1.043	1.051	1.031	1.032	1.023	1.086	1.101
	Avin_01800	osmC	OsmC-like protein	145.596	3	2	1.113	1.158	1.045	0.985	0.993	0.909	1.053	0.947	0.884	1.025
	Avin_01810	Avin_01810	conserved hypothetical protein	5625.31	21	13	1.022	1.076	1.102	1.137	1.038	1.053	1.061	1.07	1.087	1.079
	Avin_01830	Avin_01830	conserved hypothetical protein	868.88	6	3	1.011	1.147	1.235	1.218	1.15	1.2	1.03	1.088	1.027	1.048
	Avin_01840	Avin_01840	NAD(P) transhydrogenase, beta subunit	7590.79	10	6	0.9	0.876	0.969	1	0.907	0.903	0.967	0.98	0.996	1.014
	Avin_01850	Avin_01850	NAD(P) transhydrogenase, subunit alpha part 2	1239.91	4	2	0.952	1.057	1.131	1.162	1.172	1.124	1.066	1.092	1.025	1.016
	Avin_01860	Avin_01860	NAD(P) transhydrogenase, subunit alpha part 1	1047.63	10	5	0.979	1.037	0.993	1.052	1.016	1.021	1.033	1.032	1.067	1.084
	Avin_01880	Avin_01880	Secretion protein HlyD	11134.2	30	19	0.925	1.016	1.017	1.038	1.041	1.043	0.981	0.974	0.964	0.955
	Avin_01890	Avin_01890	Hydrophobe/amphiphile efflux-1 HAE1	14876.5	45	26	0.942	0.984	1.025	1.036	1.036	1.027	1.018	1.013	1.035	1.042
	Avin_01900	Avin_01900	conserved hypothetical protein	701.698	2	1	1.041	1.022	1.163	1.179	1.116	1.122	1.167	1.117	1.135	1.169
	Avin_01910	Avin_01910	conserved hypothetical protein	72.382	5	3	0.876	1.147	1.13	1.303	1.289	1.174	1.175	1.045	1.024	1.1
	Avin_01920	pagL	lipidA 3-O-deacylase	5024.19	12	11	0.723	0.706	0.903	0.952	0.996	0.98	0.989	0.97	1.015	1.04
	Avin_01930	Avin_01930	metallo-beta-lactamase family protein	5640.47	12	9	0.921	1.025	0.987	0.988	1.017	0.991	1.014	0.972	0.986	1.005
	Avin_01940	Avin_01940	Conserved Hypothetical Protein	77.8639	2	2	1.024	1.159	1.274	0.983	1.233	1.21	1.136	1.151	1.045	1.024
	Avin_01950	Avin_01950	YeeE/YedE family protein	0	2	0	NaN	NaN	NaN	NaN	NaN	NaN	NaN	NaN	NaN	NaN
	Avin_01960	Avin_01960	cytochrome c family protein	249.061	3	1	0.961	1.086	1.186	1.068	1.045	1.107	1.12	1.078	1.186	1.201
	Avin_01970	Avin_01970	N-acetylmuramoyl-L-alanine amidase protein	809.672	11	5	1.114	1.229	0.833	0.777	1.134	1.171	1.097	1.077	1.089	1.084
	Avin_01980	Avin_01980	endonuclease/exonuclease/phosphatase family protein	1013.91	10	4	1.051	1.037	1.16	1.228	1.158	1.093	1.067	1.122	1.128	1.092
	Avin_01990	dsbA	Thiol:disulfide interchange protein DsbA	632.104	6	4	0.572	0.462	0.826	0.899	0.668	0.507	0.665	0.737	0.652	0.734
	Avin_02000	cycA	Cytochrome c4	318.322	6	1	0.849	1.06	1.059	0.885	1.111	1.054	1.003	0.978	0.978	0.906
	Avin_02010	Avin_02010	GTPase, MMR_HSR1 family	0	4	0	NaN	NaN	NaN	NaN	NaN	NaN	Inf	NaN	Inf	NaN
	Avin_02020	zwf-4	Glucose-6-phosphate dehydrogenase	3557.13	15	9	0.855	0.888	1.057	1.094	1.032	1.027	0.97	1.002	0.996	0.97
	Avin_02030	hexR-3	transcriptional regulatory protein HexR	942.697	5	3	1.221	1.113	0.941	1.04	0.968	1.045	1.101	1.063	1.082	1.13
	Avin_02040	Avin_02040	transcriptional regulator, LysR family	73.8026	10	4	0.735	0.099	0.818	0.83	1.07	0.832	0.777	0.882	1.014	0.835
	Avin_02050	pycA	pyruvate carboxylase subunit A	89.3812	18	7	1.223	1.065	0.882	1.153	0.945	1.122	1.109	1.105	1.301	1.279
	Avin_02060	pycB	pyruvate carboxylase subunit B	220.244	15	11	1.095	0.963	0.895	0.633	0.809	0.896	1.018	0.862	1.154	1.103
	Avin_02070	Avin_02070	Luciferase-like flavin monooxygenase	173.891	8	2	1.158	1.182	0.975	0.989	1.098	1.061	0.884	1.097	1.084	1.051
	Avin_02080	Avin_02080	conserved hypothetical protein	4640.68	3	2	0.98	0.975	0.882	0.901	0.955	0.946	0.999	0.984	1.052	1.076
	Avin_02100	Avin_02100	hypothetical protein	0	1	0	NaN	NaN	NaN	NaN	NaN	NaN	NaN	NaN	NaN	NaN
	Avin_02110	trpI	trpBA operon transcriptional regulator, LysR family; TrpI	292.099	4	2	1.111	1.084	1.107	1.149	1.14	1.145	1.132	1.183	1.211	1.225
	Avin_02120	trpB	Tryptophan synthase, beta chain; TrypB	43.4585	8	3	0.928	0.862	0.646	0.836	0.696	0.243	0.621	-Inf	0.667	-Inf
	Avin_02130	trpA	Tryptophan synthase, alpha chain; TrpA	63.8869	8	3	0.092	0.814	0.132	-Inf	-Inf	0.166	0.312	-Inf	-Inf	0.679
	Avin_02140	Avin_02140	glycosyl transferase protein	5024.43	31	14	0.867	0.997	0.968	1.026	1	1.009	0.984	1.002	0.952	0.949
	Avin_02150	Avin_02150	hypothetical protein	58.9887	5	1	0.756	0.144	-Inf	0.325	0.899	0.4	0.78	0.861	1.121	1.143
	Avin_02160	Avin_02160	hypothetical protein	0	1	0	NaN	NaN	NaN	NaN	NaN	NaN	NaN	NaN	NaN	NaN
	Avin_02170	Avin_02170	conserved hypothetical protein	568.358	17	7	1.041	1.176	1.188	1.168	1.161	1.16	1.06	1.085	1.041	1.07
	Avin_02180	Avin_02180	hypothetical protein	0	1	0	NaN	NaN	NaN	NaN	NaN	NaN	NaN	Inf	NaN	NaN
	Avin_02190	cbpA	Chaperone protein CbpA	1688.4	8	6	0.969	1.008	0.965	0.889	0.972	0.97	1.006	1.039	1.072	1.072
	Avin_02200	Avin_02200	conserved hypothetical protein	94.6911	2	1	1.075	1.143	1.161	1.195	1.23	1.209	1.038	1.065	1.059	1.104
	Avin_02210	Avin_02210	conserved hypothetical protein	11555.1	14	4	0.679	0.78	0.778	0.768	0.798	0.837	0.769	0.771	0.767	0.753
	Avin_02220	Avin_02220	Transcriptional regulator, AraC-family	3027	14	5	0.888	0.971	0.901	0.817	0.933	0.944	0.964	0.975	0.987	0.946
	Avin_02230	Avin_02230	outer membrane ferripyoverdine receptor	5457.45	92	22	0.891	0.873	1.136	1.181	1.007	0.998	1.051	1.036	1.083	1.064
	Avin_02240	Avin_02240	anti-sigma factor, FecR family	104.62	10	2	1.034	1.08	0.758	1.097	1.072	1.035	1.061	0.963	0.883	0.951
	Avin_02250	Avin_02250	RNA polymerase sigma factor, FecI family	1535.39	8	4	1.088	1.055	1.027	1.032	1.062	1.023	1.1	1.087	1.152	1.135
	Avin_02260	Avin_02260	hypothetical protein	10239	7	4	0.829	0.917	0.913	0.918	0.937	0.939	0.893	0.917	0.918	0.928
	Avin_02270	Avin_02270	hypothetical protein	1936.36	8	6	0.975	1.024	1.003	0.955	0.993	0.972	1.003	0.996	0.987	1.012
	Avin_02280	Avin_02280	hypothetical protein	45.8474	4	1	1.063	1.225	0.985	1.123	0.456	0.992	0.994	1.064	1.06	0.964
	Avin_02290	clpP	clp protease	10323.6	8	6	0.513	0.535	0.504	0.374	0.556	0.571	0.616	0.558	0.559	0.571
	Avin_02300	Avin_02300	conserved hypothetical protein	339.116	4	3	1.078	1.159	1.163	1.199	1.138	1.116	1.087	1.107	1.072	1.112
	Avin_02310	Avin_02310	Deoxyribonuclease I	5228.79	9	4	0.977	1.008	0.971	0.976	0.973	0.984	1.014	0.994	1.041	1.074
	Avin_02320	Avin_02320	hypothetical protein	0	1	0	NaN	NaN	NaN	NaN	NaN	NaN	NaN	NaN	NaN	NaN
	Avin_02340	Avin_02340	Carboxymuconolactone decarboxylase	234.969	5	4	1.047	1.127	1.003	1.111	1.172	1.145	1.097	1.045	1.09	1.187
	Avin_02350	Avin_02350	transcriptional regulator, MerR family	328.226	5	2	1.163	1.023	1.182	1.17	1.112	1.046	1.189	1.159	1.251	1.25
	Avin_02360	Avin_02360	hypothetical protein	223.062	3	1	0.736	0.56	0.836	0.489	0.806	0.791	0.965	0.965	1.073	0.935
	Avin_02370	Avin_02370	non-heme chloroperoxidase (abhydrolase_1 family)	216.045	5	2	1.011	1.084	1.204	1.058	0.989	1.164	1.009	0.989	1.026	1.03
	Avin_02380	Avin_02380	AsmA family protein	2390.35	7	6	0.975	0.987	0.951	0.893	0.968	0.972	1.058	1.018	1.103	1.112
	Avin_02390	Avin_02390	glutamate-cysteine ligase-like protein	923.162	14	9	1.101	1.238	1.158	1.193	1.206	1.165	1.119	1.113	1.097	1.13
	Avin_02400	Avin_02400	nitroreductase	757.983	5	2	0.886	1.037	0.885	0.901	0.926	1.023	1.021	0.957	1.091	1.103
	Avin_02410	Avin_02410	ABC transporter, ATP-binding component	0	3	0	NaN	NaN	NaN	NaN	NaN	NaN	NaN	NaN	NaN	NaN
	Avin_02420	Avin_02420	nickel incorporation protein	6866.21	3	3	0.88	0.819	0.74	0.735	0.821	0.814	0.917	0.923	1.036	1.027
	Avin_02430	Avin_02430	hypothetical protein	753.846	9	6	1.036	1.029	1.122	1.095	1.06	1.068	1.071	1.035	1.114	1.152
	Avin_02440	Avin_02440	hypothetical protein	0	1	0	NaN	NaN	NaN	NaN	NaN	NaN	NaN	NaN	NaN	NaN
	Avin_02460	Avin_02460	conserved hypothetical protein	3179.73	9	4	0.972	0.989	0.98	0.929	1.01	1.003	1.051	1.04	1.088	1.108
	Avin_02470	aglA-2	Alpha-glucosidase	6363.7	17	9	0.928	0.978	0.948	0.96	0.949	0.951	1.001	0.979	1.029	1.042
	Avin_02480	Avin_02480	cation-translocating P-type ATPase with extended N-terminal transmembrane region	3799.77	15	6	0.902	0.92	0.836	0.84	0.927	0.911	0.98	0.957	0.98	0.989
	Avin_02490	Avin_02490	nucleotidyltransferase	156.75	5	1	0.833	0.942	0.881	0.965	0.92	1.016	0.951	0.897	1.002	1.02
	Avin_02500	Avin_02500	Nucleotidyltransferase substrate binding protein, HI0074	407.967	3	3	0.92	1.122	1.216	1.264	1.13	1.153	1.02	1.078	1.042	1.053
	Avin_02510	Avin_02510	Thymidylate kinase	4237.64	4	3	0.887	0.92	0.874	0.825	0.889	0.91	0.927	0.905	0.957	0.958
	Avin_02520	Avin_02520	conserved hypothetical protein	0	2	0	NaN	NaN	NaN	NaN	NaN	NaN	NaN	NaN	NaN	NaN
	Avin_02530	Avin_02530	hypothetical protein	2653.92	5	4	0.959	0.938	0.937	0.957	0.963	0.95	0.964	0.927	0.965	1.011
	Avin_02540	Avin_02540	phosphonate transport system inner membrane component	0	2	0	NaN	NaN	NaN	NaN	NaN	NaN	NaN	NaN	NaN	NaN
	Avin_02550	Avin_02550	phosphonate transport system substrate-binding protein	6138.72	9	9	1.049	1.053	1.056	1.07	1.067	1.044	1.087	1.067	1.111	1.125
	Avin_02560	Avin_02560	ABC transporter	2472.35	3	2	0.882	0.941	0.997	0.97	0.955	0.95	0.957	0.94	0.899	0.915
	Avin_02570	vnfY	nitrogen fixation-related protein, vnfY	243.68	2	2	0.843	1.013	0.833	0.949	1.04	0.918	1.021	0.916	0.844	0.899
	Avin_02580	Avin_02580	hypothetical protein	5028.67	14	10	1.041	1.107	1.105	1.113	1.092	1.093	1.076	1.076	1.08	1.092
	Avin_02590	vnfK	vanadium nitrogenase beta subunit, vnfK	4830.49	12	9	1.117	1.163	1.15	1.168	1.143	1.123	1.11	1.092	1.117	1.146
	Avin_02600	vnfG	vanadium nitrogenase, delta subunit, VnfG	290.904	2	2	1.156	1.241	1.181	1.158	1.14	1.114	1.078	1.106	1.088	1.098
	Avin_02610	vnfD	vanadium nitrogenase, alpha subunit, vnfD	5427.6	15	13	1.009	1.086	1.121	1.117	1.077	1.086	1.058	1.063	1.081	1.105
	Avin_02620	Avin_02620	hypothetical protein	0	2	0	NaN	NaN	NaN	NaN	NaN	NaN	NaN	NaN	NaN	NaN
	Avin_02640	Avin_02640	hypothetical protein	1715.93	2	2	1.125	1.125	1.081	1.107	1.097	1.054	1.11	1.142	1.135	1.165
	Avin_02650	vnfF	vanadium nitrogenase ferredoxin, vnfF	0	2	0	NaN	NaN	NaN	NaN	NaN	NaN	NaN	NaN	NaN	NaN
	Avin_02660	vnfH	vanadium nitrogenase iron protein	2378.67	5	4	0.998	1.032	0.96	0.953	1.001	0.983	1.028	1	1.043	1.034
	Avin_02670	Avin_02670	hypothetical protein	0	7	0	NaN	Inf	Inf	Inf	NaN	NaN	Inf	NaN	NaN	Inf
	Avin_02680	Avin_02680	hypothetical protein	1244.92	5	2	0.822	0.903	0.961	0.975	0.966	0.937	0.909	0.88	0.847	0.861
	Avin_02690	pcaK	4-hydroxybenzoate transporter PcaK	3802.38	10	5	0.793	0.892	0.881	0.879	0.849	0.884	0.886	0.851	0.821	0.815
	Avin_02700	moeB2	Molybdopterin biosynthesis protein, MoeB	8809.35	15	6	0.841	0.9	0.933	0.957	0.919	0.916	0.919	0.914	0.919	0.905
	Avin_02710	Avin_02710	molybdopterin biosynthesis protein	3149.21	6	3	1.074	1.158	1.139	1.129	1.131	1.107	1.098	1.081	1.123	1.158
	Avin_02720	Avin_02720	molybdopterin biosythesis protein, MoaD	258.335	2	1	0.946	1.102	1.073	1.054	1.233	0.996	1.063	1.051	1.054	0.988
	Avin_02730	Avin_02730	Conserved hypothetical protein	359.282	3	1	1.065	1.029	1.06	1.166	1.028	1.029	1.138	1.081	1.143	1.108
	Avin_02740	vnfX	nitrogenase biosynthetic protein vnfX	213.434	5	4	1.044	1.159	1.041	0.926	0.993	1.126	1.084	1.039	1.108	1.055
	Avin_02750	vnfN	nitrogenase vanadiun-iron cofactor biosynthesis protein vnfN	3430.5	7	3	1.079	1.067	1.016	1.036	1.059	1.053	1.066	1.075	1.129	1.139
	Avin_02770	vnfE	nitrogenase vanadium iron cofactor biosynthesis protein vnfE	1007.83	11	3	1.058	1.048	0.955	0.986	1.028	1.004	1.041	1.028	1.1	1.119
	Avin_02780	vnfA	vanadium nitrogenase sigma54-dependent transcriptional activator, VnfA	1335.87	10	7	1.075	1.136	1.109	1.108	1.105	1.102	1.053	1.044	1.087	1.085
	Avin_02790	vnfU	NifU C-terminal domain-containing protein, VnfU	0	1	0	NaN	NaN	NaN	NaN	NaN	NaN	NaN	NaN	NaN	NaN
	Avin_02800	Avin_02800	Endoribonuclease L-PSP family protein	68.8155	5	2	0.898	0.777	0.117	-Inf	0.226	0.961	0.298	0.628	0.559	0.675
	Avin_02810	relA	guanosine 3,5-bis-pyrophosphate (ppGpp) synthetase, RelA/SpoT protein	33.95	17	4	0.445	-Inf	0.264	0.207	-Inf	-Inf	0.983	0.768	-Inf	0.856
	Avin_02820	rpoZ	DNA-directed RNA polymerase, omega subunit, RpoZ	1950.67	1	1	0.468	0.327	0.399	0.281	0.398	0.574	0.654	0.666	0.67	0.713
	Avin_02830	gmk	guanylate kinase	1.00438	7	1	0.939	0.974	0.998	-Inf	0.964	0.991	1.097	1.096	1.297	0.942
	Avin_02840	Avin_02840	Conserved hypothetical protein	0	2	0	NaN	NaN	NaN	Inf	NaN	NaN	NaN	NaN	NaN	NaN
	Avin_02850	rph	ribonuclease PH	1725.44	6	5	1.115	1.177	1.236	1.273	1.053	1.028	1.153	1.097	1.172	1.148
	Avin_02860	Avin_02860	conserved hypothetical protein	886.753	3	2	0.922	1.075	1.127	1.2	1.122	1.105	1.06	1.053	1.029	0.996
	Avin_02870	crc	catabolite repression control protein; Crc	130.504	13	5	0.312	0.603	-Inf	-0.087	0.939	0.865	0.638	0.66	0.43	0.449
	Avin_02880	pyrE	Orotate phosphoribosyl transferase	9.04396	4	4	0.491	-Inf	-Inf	-Inf	1.041	1.092	0.812	-Inf	0.467	-Inf
	Avin_02900	argB	N-Acetylglutamate kinase	300.471	4	2	0.975	1.095	0.99	1.068	1.005	1.099	0.973	1.019	0.998	1.064
	Avin_02910	algC	Phosphomannomutase/phosphoglucomutase AlgC	0.469013	10	1	1.235	1.271	-Inf	1.139	1.268	1.28	1.318	1.672	1.521	-Inf
	Avin_02920	dut	Deoxyuridine 5-triphosphate nucleotidohydrolase	0	3	0	NaN	NaN	Inf	Inf	NaN	Inf	Inf	NaN	NaN	NaN
	Avin_02930	coaBC	DNA/pantothenate metabolism flavoprotein	46.2062	4	2	0.3	-Inf	-Inf	-Inf	0.394	0.231	0.581	0.802	0.822	0.893
	Avin_02940	coaBC	P-pantothenate cysteine ligase / P-pantothenoylcysteine decarboxylase	72.6384	2	1	1.076	1.056	1.165	0.963	1.084	1.116	1.082	1.047	1.069	1.053
	Avin_02950	mtgA	monofunctional biosynthetic peptidoglycan transglycosylase	786.048	4	3	0.996	1.122	1.097	1.034	1.109	1.116	1.065	1.094	1.05	1.038
	Avin_02960	Avin_02960	Conserved hypothetical protein DUF423	537.65	3	3	0.865	0.887	0.937	0.908	0.807	0.859	0.809	0.863	0.913	0.895
	Avin_02970	Avin_02970	thiamine biosynthesis protein ThiS	0	2	0	NaN	NaN	NaN	NaN	NaN	NaN	NaN	NaN	NaN	NaN
	Avin_02980	thiG	Thiazole biosynthesis (protein ThiG	122.906	8	4	0.511	0.136	0.798	0.864	0.922	0.859	0.759	0.823	0.442	0.719
	Avin_02990	trmB	tRNA (guanine-N(7)-)-methyltransferase	218.402	7	2	0.837	0.799	0.877	0.593	0.583	0.779	0.903	0.658	0.857	0.844
	Avin_03000	Avin_03000	oxygen-independent coproporphyrinogen III oxidase	2984.48	8	5	1.03	1.019	0.974	0.99	0.971	0.968	1.065	1.022	1.085	1.075
	Avin_03010	rdgB	non-canonical purine NTP pyrophosphatase, rdgB/HAM1 family	0	3	0	NaN	NaN	NaN	NaN	NaN	NaN	NaN	NaN	NaN	NaN
	Avin_03020	Avin_03020	conserved hypothetical protein	4453.16	3	3	0.918	0.883	0.8	0.779	0.898	0.892	0.938	0.931	0.962	0.949
	Avin_03030	metW	methionine biosynthesis protein MetW	0.469013	6	1	1.094	-Inf	-Inf	-Inf	-Inf	-Inf	-Inf	-Inf	-Inf	-Inf
	Avin_03040	metX	Homoserine O-acetyltransferase	44.0512	11	4	1.028	0.742	0.939	0.953	0.8	0.778	0.817	0.812	0.705	0.603
	Avin_03060	Avin_03060	conserved hypothetical protein	3745.99	6	2	0.093	0.331	0.39	0.337	0.775	0.765	0.575	0.695	0.51	0.491
	Avin_03070	proC	Delta 1-pyrroline-5-carboxylate reductase	0	2	0	NaN	NaN	NaN	NaN	NaN	NaN	NaN	NaN	NaN	NaN
	Avin_03080	Avin_03080	alanine racemase domain protein	615.337	1	1	0.86	0.841	0.787	0.992	0.867	0.822	0.949	0.94	0.987	1.005
	Avin_03090	pilT	Pilus retraction protein	2508.55	3	2	0.806	0.811	0.614	0.673	0.746	0.798	0.896	0.889	0.942	0.937
	Avin_03100	Avin_03100	TM2 domain-containing transmembrane protein	1839.03	7	6	1.163	1.171	1.084	1.127	1.085	1.102	1.088	1.035	1.131	1.157
	Avin_03110	pyrC1	Noncatalytic dihydroorotase-like protein	6.09717	5	1	1.041	-Inf	-Inf	-Inf	-Inf	-Inf	-Inf	1.261	-Inf	0.582
	Avin_03120	pyrB	Aspartate carbamoyltransferase	0	4	0	NaN	NaN	NaN	NaN	NaN	NaN	NaN	NaN	NaN	NaN
	Avin_03130	pyrR	pyrimidine biosynthesis regulatory protein, PyrR	50.1664	3	1	1.138	-Inf	0.663	0.574	0.992	1.034	1.064	1.07	1.227	1.216
	Avin_03140	Avin_03140	Holliday junction resolvase-like protein	9.84927	2	1	-Inf	0.65	-Inf	-Inf	1.292	-Inf	-Inf	-Inf	-Inf	-Inf
	Avin_03150	Avin_03150	conserved hypothetical protein	433.447	4	2	0.699	0.886	0.748	0.71	0.907	0.677	0.98	0.996	1.025	0.958
	Avin_03160	Avin_03160	TonB protein	237.671	8	4	-0.034	-0.139	-0.142	-0.217	-Inf	-Inf	0.14	0.091	-Inf	-Inf
	Avin_03170	gshB	glutathione synthase	1252.31	7	6	1.017	1.011	1.08	1.093	1.052	1.056	1.044	1.079	1.089	1.142
	Avin_03180	pilG	type IV pili response regulator, PilG	2516.18	3	2	0.613	0.663	0.645	0.589	0.727	0.716	0.757	0.8	0.8	0.767
	Avin_03190	Avin_03190	conserved hypothetical protein	1469.42	3	2	1.937	1.56	1.114	1.121	1.162	1.167	1.233	1.139	1.318	1.409
	Avin_03200	Avin_03200	hypothetical protein	899.877	7	6	0.995	1.058	1.073	1.026	1.054	1.044	1.061	1.045	1.088	1.076
	Avin_03210	bioA	Adenosylmethionine--8-amino-7-oxononanoate aminotransferase	65.2231	20	4	0.965	0.771	1.056	0.366	0.765	0.991	0.972	0.949	0.934	0.873
	Avin_03220	Avin_03220	flavin-containing mono amine oxidase	5825.66	19	8	0.955	0.974	0.964	0.958	0.96	0.999	0.983	0.959	0.948	0.982
	Avin_03230	Avin_03230	hypothetical protein	145.614	1	1	0.775	0.927	-Inf	0.04	0.679	0.805	0.903	0.925	0.818	1.011
	Avin_03240	Avin_03240	cytochrome b561	803.795	5	3	0.906	0.923	0.99	0.953	0.976	0.967	0.998	1.023	1.02	0.987
	Avin_03250	Avin_03250	YceI-like protein	3153.84	7	5	0.846	0.899	0.887	0.874	0.914	0.92	0.86	0.838	0.851	0.876
	Avin_03260	Avin_03260	hypothetical protein	545.554	5	4	1.098	1.213	1.148	1.105	1.149	1.093	1.111	1.035	1.068	1.128
	Avin_03270	Avin_03270	hypothetical protein	549.116	4	4	0.969	1.017	0.999	1.009	1.055	1.032	1.067	1.062	0.976	1.014
	Avin_03280	Avin_03280	hybrid sensory histidine protein kinase	14613.5	21	13	0.944	0.947	0.953	0.966	0.963	0.954	1.009	0.997	1.059	1.069
	Avin_03290	Avin_03290	hypothetical protein	624.872	5	3	1.073	1.117	1.019	1.044	1.051	1.026	1.016	0.987	1.081	1.077
	Avin_03310	ilvD	Dihydroxy-acid dehydratase	18.9596	11	4	0.809	0.823	0.865	0.757	0.81	0.901	0.935	0.694	1	0.834
	Avin_03320	hipA	conserved hypothetical protein	283.417	15	3	1.011	1.1	1.108	1.071	1.086	1.056	1.018	1.124	1.099	1.061
	Avin_03330	Avin_03330	transcriptional regulator, XRE family	0	4	0	NaN	NaN	NaN	NaN	NaN	NaN	NaN	NaN	NaN	NaN
	Avin_03340	Avin_03340	hypothetical protein	308.611	2	1	1.071	1.053	1.13	1.059	1.091	1.065	1.008	0.993	1.086	1.062
	Avin_03350	Avin_03350	SAM-dependent methyltransferase	311.842	8	5	1.115	1.255	1.134	1.169	1.211	1.178	1.14	1.097	1.116	1.033
	Avin_03360	Avin_03360	ABC-2 type transport system permease component	5529.67	9	8	0.989	1.036	1.045	1.047	1.028	1.057	1.071	1.048	1.108	1.096
	Avin_03370	Avin_03370	ABC transporter, ATP binding component	5901.5	9	6	0.964	0.95	0.932	0.95	0.96	0.965	1.069	1.05	1.108	1.129
	Avin_03380	Avin_03380	methyl accepting chemotaxis sensory transducer	3141.03	8	5	1.029	1.05	1.054	1.041	1.004	1.037	1.036	1.04	1.049	1.075
	Avin_03400	Avin_03400	formamidopyrimidine-DNA glycosylase	1647.52	6	4	1.028	0.976	1.058	1.065	1.018	0.998	1.092	1.092	1.13	1.114
	Avin_03410	Avin_03410	hypothetical protein	40.9897	2	1	0.831	0.219	0.878	0.516	1.188	1.26	1.229	1.041	0.888	0.943
	Avin_03420	Avin_03420	Na+/Pi-cotransporter	340.473	7	3	1.004	0.98	1.119	1.078	1.022	1.046	1.002	1.019	1.04	1.013
	Avin_03430	Avin_03430	DUF1615 family hypothetical protein	2525.3	11	6	1.056	1.041	0.979	1.022	1.057	1.069	1.1	1.068	1.068	1.093
	Avin_03440	Avin_03440	conserved hypothetical protein	398.002	5	3	1.141	1.11	1.104	1.059	1.134	1.116	1.065	1.12	1.149	1.154
	Avin_03450	Avin_03450	conserved hypothetical protein	482.49	3	3	1.138	1.187	1.219	1.046	1.138	1.122	1.07	1.081	1.053	1.11
	Avin_03460	Avin_03460	Gamma-glutamyltranspeptidase precursor	1313.08	11	5	1.047	1.131	1.11	1.111	1.13	1.126	1.066	1.06	1.063	1.088
	Avin_03470	Avin_03470	4Fe-4S ferredoxin	19.7649	2	2	-Inf	0.367	0.377	1.042	1.052	0.786	1.122	1.166	-Inf	0.567
	Avin_03480	Avin_03480	hypothetical protein	0	1	0	NaN	NaN	NaN	NaN	NaN	NaN	NaN	NaN	NaN	NaN
	Avin_03490	coaD	phosphopantetheine adenylyltransferase	268.875	4	3	0.512	-0.023	-0.167	0.429	-Inf	0.673	0.525	0.548	0.44	0.558
	Avin_03500	Avin_03500	hydrolase, alpha/beta fold family	654.24	9	6	0.974	1.164	1.143	1.175	1.182	1.158	1.109	1.111	1.058	1.05
	Avin_03510	Avin_03510	methyltransferase	5164.89	8	6	0.845	0.982	0.782	0.787	0.966	0.935	0.969	0.945	0.926	0.863
	Avin_03520	Avin_03520	peptidase M16-like protein	3037.27	13	9	0.711	0.818	0.936	0.891	0.983	0.987	1.034	1.049	0.988	0.942
	Avin_03530	Avin_03530	peptidase M16-like protein	2426.58	19	10	0.761	0.734	0.84	0.801	0.915	0.9	1.002	0.973	0.986	0.958
	Avin_03540	Avin_03540	ATP-dependent RNA helicase, DEAD box family	2340.3	7	3	0.945	0.971	0.844	0.835	0.93	0.918	1.002	0.968	1.03	1.058
	Avin_03550	metF	5,10-methylenetetrahydrofolate reductase	39.1001	7	2	0.616	0.369	0.463	-Inf	0.942	0.401	0.951	0.551	0.784	0.35
	Avin_03560	Avin_03560	hypothetical protein	0	1	0	Inf	NaN	NaN	NaN	Inf	NaN	NaN	NaN	NaN	NaN
	Avin_03570	ahcY	S-adenosyl-L-homocysteine hydrolase	63.1435	11	3	0.871	0.131	0.279	0.839	0.635	0.823	0.749	0.572	0.784	0.254
	Avin_03590	Avin_03590	NAD-dependent DNA ligase	958.388	8	4	1.112	0.99	1.191	1.199	1.105	1.103	1.175	1.157	1.17	1.157
	Avin_03600	fucP	L-fucose: permease	15842.7	18	9	0.703	0.741	0.761	0.759	0.75	0.761	0.763	0.733	0.747	0.753
	Avin_03610	Avin_03610	ROK (Repressor, ORF, Kinase) domain protein	548.947	3	3	0.91	1.01	1.032	1.049	1.019	0.991	1.064	1.075	1.085	1.049
	Avin_03620	Avin_03620	Shikimate/quinate 5-dehydrogenase	135.517	3	2	1.142	1.204	1.136	1.026	1.187	1.213	1.152	1.113	0.988	1.1
	Avin_03630	dctM	TRAP dicarboxylate transporter, large integral membrane subunit; DctM	5720.31	7	5	0.937	0.951	0.926	0.911	0.962	0.965	1.02	1.006	1.044	1.033
	Avin_03640	dctQ	TRAP dicarboxylic acid transporter, small integral-membrane component, DctQ	912.017	5	4	1.001	1.06	1.003	0.955	1.07	1.075	0.992	0.981	0.958	1.009
	Avin_03650	dctP	TRAP dicarboxylate transporter-periplasmic solute receptor subunit; DctP	3451.65	11	7	1.023	1.079	1.029	1.031	1.013	1.024	1.086	1.032	1.09	1.101
	Avin_03660	Avin_03660	hypothetical protein	0.535371	2	1	1.656	1.974	2.009	1.908	1.806	1.884	1.846	1.439	1.745	1.766
	Avin_03680	dctD2	C4 dicarboxylate two-component response regulator, sigma54-dependent; DctD2	11.3227	1	1	1.353	1.11	-Inf	-Inf	0.458	-Inf	1.065	1.139	1.001	1.162
	Avin_03690	dctB2	C4-dicarboxylate sensory histidine protein kinase, two component; DctB2	507.488	12	4	1.081	1.126	0.997	1.036	0.76	0.715	1.018	1.022	1.038	1.075
	Avin_03700	Avin_03700	Transcriptional regulator, LysR-family	830.67	4	3	0.927	1.026	0.978	1.008	1.013	1.026	1.025	1.032	1.026	1.043
	Avin_03710	Avin_03710	Alkanesulfonate monooxygenase	22.7781	6	2	0.825	1.432	1.211	0.444	1.296	1.236	1.235	1.055	1.021	1.219
	Avin_03720	Avin_03720	2-dehydropantoate 2-reductase	635.947	5	3	1.154	1.197	1.163	1.2	1.134	1.182	1.147	1.09	1.126	1.13
	Avin_03740	Avin_03740	conserved hypothetical protein	2642.95	3	2	0.835	0.825	0.758	0.731	0.87	0.849	0.927	0.92	0.953	0.933
	Avin_03750	Avin_03750	extra-cytoplasmic solute receptor, Bug family	1580.88	8	3	1.049	1.042	0.996	0.979	1.024	1	1.052	0.991	1.054	1.078
	Avin_03760	Avin_03760	ABC transporter, substrate-binding protein, aliphatic sulphonate	3705.32	13	6	0.974	1.008	1.048	1.024	1.028	1.006	1.03	1.013	1	1.024
	Avin_03770	Avin_03770	major facilitator family (MFS) transporter	1605.29	9	6	1.071	1.155	1.123	1.195	1.168	1.145	1.04	1.077	1.062	1.077
	Avin_03780	Avin_03780	hypothetical protein	618.042	1	1	0.965	0.821	0.964	0.994	0.893	0.907	1.062	1	1.02	1.051
	Avin_03790	Avin_03790	Transcriptional regulator, LysR family	391.453	8	3	0.956	1.128	1.048	1.143	1.097	1.114	1.107	1.014	1.011	1.047
	Avin_03800	fdhD	formate dehydrogenase family accessory protein FdhD	1373.17	6	5	1.195	1.143	1.143	1.065	1.105	1.127	1.127	1.138	1.138	1.17
	Avin_03810	fdhA	formate dehydrogenase, alpha subunit	8579.6	32	20	1.095	1.113	1.042	1.041	1.074	1.054	1.066	1.063	1.088	1.097
	Avin_03820	fdhH	formate dehydrogenase, beta subunit	1270.29	8	4	1.255	1.19	1.123	1.126	1.106	1.089	1.101	1.087	1.126	1.149
	Avin_03830	fdhI	formate dehydrogenase, gamma subunit	710.419	4	4	1.176	1.108	0.98	1.032	1.064	1.023	1.004	1.052	1.117	1.107
	Avin_03840	fdhE	formate dehydrogenase accessory protein FdhE	139.747	7	4	1.259	1.265	1.112	1.145	1.07	1.107	1.107	1.137	1.087	1.198
	Avin_03850	moaA	molybdenum cofactor biosynthesis protein A	3143.23	5	4	0.797	0.823	0.823	0.854	0.814	0.83	0.9	0.888	0.928	0.925
	Avin_03870	Avin_03870	RNA polymerase sigma factor, FecI family	2125.65	3	2	0.864	0.803	0.844	0.754	0.872	0.873	1.003	0.972	1.058	1.054
	Avin_03880	Avin_03880	Anti-sigma factor protein, FecR family	615.348	10	4	1.031	1.157	1.1	1.17	1.156	1.178	1.079	1.151	1.092	1.112
	Avin_03910	Avin_03910	esterase, poly(3-hydroxybutyrate) depolymerase	6275.34	25	15	0.967	1.025	1.027	1.029	1.025	1.016	0.987	0.965	1.001	1.031
	Avin_03920	Avin_03920	hypothetical protein	559.557	5	5	1.003	0.975	1.042	1.004	1.028	1.027	1.033	1.036	1.078	1.044
	Avin_03930	Avin_03930	phasin family protein	0	2	0	NaN	Inf	NaN	NaN	Inf	NaN	Inf	NaN	Inf	NaN
	Avin_03940	Avin_03940	Nucleoside 2-deoxyribosyltransferase	0	2	0	NaN	NaN	NaN	NaN	NaN	NaN	NaN	NaN	NaN	NaN
	Avin_03950	Avin_03950	conserved hypothetical protein	343.216	4	3	1.144	1.266	1.195	1.144	1.201	1.214	1.099	1.11	1.076	1.114
	Avin_03960	Avin_03960	conserved hypothetical protein	313.12	6	2	1.158	1.018	1.144	1.149	1.066	1.08	1.236	1.171	1.241	1.25
	Avin_03970	Avin_03970	hypothetical protein	1144.73	2	2	0.95	1.033	0.967	1.002	1.069	1.053	1.006	1.014	0.979	1.007
	Avin_03980	Avin_03980	HlyD family secretion protein	1763.02	9	5	1.062	1.207	0.682	0.439	1.198	1.202	1.08	1.106	1.064	1.076
	Avin_03990	Avin_03990	conserved hypothetical protein	640.206	3	1	1.127	1.177	0.563	0.184	1.177	1.168	1.063	1.094	1.059	1.06
	Avin_04000	Avin_04000	Fusaric acid resistance domain protein	1598.23	18	5	0.864	0.897	0.455	0.319	0.909	0.927	0.908	0.904	0.955	0.946
	Avin_04010	Avin_04010	RND efflux system, outer membrane lipoprotein	2005.09	13	7	1.03	1.048	0.694	0.511	1.052	1.087	1.025	1.106	1.049	1.067
	Avin_04020	Avin_04020	Transcriptional regulator, LysR family	2859.49	17	9	0.948	1.033	0.917	0.644	1.055	1.045	1.01	1.026	1.012	1.021
	Avin_04030	Avin_04030	periplasmic sugar binding protein	869.178	5	4	0.897	0.978	1.045	1.029	0.943	1.024	0.875	0.883	0.851	0.872
	Avin_04040	Avin_04040	hypothetical protein	403.156	2	1	0.95	1.085	1.307	1.234	1.191	1.127	1.124	1.399	1.064	1.033
	Avin_04050	Avin_04050	conserved hypothetical protein	4415.41	3	2	0.563	0.679	0.602	0.628	0.647	0.598	0.752	0.747	0.722	0.752
	Avin_04060	Avin_04060	DNA topoisomerase I and restriction endonuclease domain-containing protein	29.5433	6	1	1.097	1.303	1.086	1.046	1.353	1.27	1.22	1.357	0.71	1.224
	Avin_04070	Avin_04070	Metallophosphoesterase	1427.47	8	3	1.073	1.177	1.047	1.063	1.101	1.092	1.049	1.072	1.07	1.088
	Avin_04080	mqo	malate:quinone-oxidoreductase	5601.34	14	11	0.964	1.05	1.049	1.058	1.054	1.047	1.056	1.059	1.06	1.075
	Avin_04090	Avin_04090	hypothetical protein	1175.46	4	2	0.977	1.008	0.982	0.939	0.958	0.991	1.017	0.995	1.076	1.087
	Avin_04100	Avin_04100	hypothetical protein	0	1	0	NaN	NaN	NaN	NaN	NaN	NaN	NaN	NaN	NaN	NaN
	Avin_04110	Avin_04110	hypothetical protein	0	1	0	NaN	NaN	NaN	Inf	NaN	NaN	NaN	NaN	NaN	Inf
	Avin_04120	Avin_04120	transcriptional regulator	189.803	6	2	0.918	1.125	1.339	1.165	1.23	1.23	1.054	1.128	0.873	1.014
	Avin_04130	glk-2	glucokinase	8203.18	7	4	0.876	0.91	0.917	0.943	0.921	0.923	0.803	0.783	0.852	0.863
	Avin_04140	Avin_04140	Glyoxalase/Bleomycin resistance/Dioxygenase superfamily protein	1221.7	10	5	1.085	1.179	1.079	1.09	1.146	1.148	1.097	1.048	1.072	1.116
	Avin_04150	gluP	glucose/galactose transporter protein	4007.48	13	9	0.96	1.033	0.954	1.013	1.006	1.008	0.922	0.891	0.932	0.933
	Avin_04160	Avin_04160	hypothetical protein	2070.43	3	2	1.08	1.054	0.927	0.885	0.972	0.968	0.983	0.976	1.008	1.032
	Avin_04170	Avin_04170	hypothetical protein	0	1	0	NaN	NaN	NaN	NaN	NaN	NaN	NaN	NaN	NaN	NaN
	Avin_04180	Avin_04180	hypothetical protein	419.697	11	4	0.926	1.009	0.969	0.995	0.958	0.92	1.036	1.058	1.057	1.076
	Avin_04190	Avin_04190	hypothetical protein	5263.15	15	8	0.819	0.938	0.881	0.907	0.924	0.936	0.931	0.979	0.897	0.881
	Avin_04210	Avin_04210	hypothetical protein	0	1	0	NaN	NaN	Inf	NaN	NaN	Inf	NaN	NaN	NaN	NaN
	Avin_04220	Avin_04220	hypothetical protein	0	1	0	NaN	NaN	NaN	NaN	NaN	NaN	NaN	NaN	NaN	NaN
	Avin_04230	relE	transcription repressor protein	2276.83	8	6	1.085	1.082	1.052	1.013	1.037	1.035	1.06	1.021	1.046	1.055
	Avin_04240	Avin_04240	Transcriptional regulator with Fis-type helix-turn-helix motif	0.469013	2	1	-Inf	-Inf	-Inf	-Inf	-Inf	-Inf	-Inf	-Inf	-Inf	-Inf
	Avin_04250	Avin_04250	hypothetical protein	475.721	4	2	1.174	1.252	1.216	1.254	1.176	1.208	1.14	1.092	1.104	1.099
	Avin_04260	Avin_04260	conserved hypothetical protein	4040.72	5	3	0.916	0.788	0.774	0.745	0.808	0.839	0.953	0.923	0.957	1.013
	Avin_04270	Avin_04270	hypothetical protein	2646.9	3	3	1.029	1.055	0.991	1.021	1.025	1.028	1.016	0.99	1.024	1.055
	Avin_04290	Avin_04290	hypothetical protein	0	1	0	NaN	NaN	NaN	NaN	NaN	NaN	NaN	NaN	NaN	NaN
	Avin_04300	Avin_04300	Conserved Hypothetical Protein	201.589	5	3	1.228	1.236	1.069	1.105	1.112	1.127	1.076	1.049	1.107	1.134
	Avin_04310	Avin_04310	hypothetical protein	315.395	3	3	1.008	1.178	1.139	1.197	1.138	1.091	1.012	0.968	0.987	0.953
	Avin_04320	Avin_04320	transglutaminase domain protein	8476.51	33	18	1.091	1.097	1.144	1.186	1.088	1.076	1.081	1.06	1.105	1.131
	Avin_04330	Avin_04330	Conserved hypothetical protein	8763.89	25	15	0.772	0.765	0.981	1.013	0.895	0.875	0.921	0.906	0.991	0.993
	Avin_04340	Avin_04340	Transglutaminase-like protein	1070.61	6	4	0.769	0.841	0.988	1.067	0.924	0.888	0.868	0.884	0.943	0.952
	Avin_04350	Avin_04350	conserved hypothetical protein	0	1	0	NaN	NaN	NaN	NaN	NaN	NaN	NaN	NaN	NaN	NaN
	Avin_04360	Avin_04360	Soluble hydrogenase, alpha or beta chain	822.687	4	2	0.951	1.035	0.905	0.809	0.987	0.883	1.044	1.025	1.093	1.079
	Avin_04370	Avin_04370	cyclic nucleotide-binding protein, hydrogenase accessory protein, HoxI	29.5343	3	1	1.338	1.271	1.309	1.329	1.302	1.299	1.365	1.263	1.273	1.192
	Avin_04380	Avin_04380	soluble hydrogenase gamma subunit	549.394	5	2	1.05	1.051	1.023	0.95	1.014	1.033	1.039	1.119	1.105	0.973
	Avin_04390	hoxY	soluble hydrogenase delta subunit, HoxY	973.821	7	4	1.115	1.195	1.185	1.163	1.15	1.149	1.111	1.152	1.077	1.077
	Avin_04400	hoxH	Soluble nickel-dependent hydrogenase, large subunit, HoxH	53.2414	14	2	0.996	1.063	0.977	1.054	1.037	1.089	0.816	0.663	0.907	0.896
	Avin_04410	hoxW	soluble hydrogenase processing peptidase, HoxW	344.596	2	2	1.157	1.19	1.274	1.228	1.194	1.19	1.111	1.047	1.134	1.085
	Avin_04430	Avin_04430	membrane-bound sulfate ester hydrolase	6199.19	22	14	0.97	1.036	1.034	1.034	1.052	1.054	1.032	1.03	1.001	1.011
	Avin_04440	Avin_04440	metallo hydrolase	1385.18	5	4	1.04	1.064	1.014	1.075	1.07	1.048	1.087	1.069	1.132	1.163
	Avin_04450	cooJ	nickel transporter for carbon monoxide dehydrogenase, HupE/UreJ family	0	1	0	NaN	NaN	NaN	NaN	NaN	NaN	NaN	NaN	NaN	NaN
	Avin_04460	cooT	carbon monoxide dehydrogenase assessory protein	694.096	2	2	0.714	0.729	0.651	0.49	0.814	0.786	0.737	0.756	0.786	0.834
	Avin_04470	cooC	Carbon monoxide dehydrogenae assesory protein, CooC	69.4532	5	2	0.953	1.107	0.45	0.837	0.839	1.002	1.157	1.035	1.259	1.232
	Avin_04480	Avin_04480	FAD-dependent pyridine nucleotide-disulphide oxidoreductase	160.095	5	4	1.119	1.09	1.19	1.109	1.159	1.145	1.015	1.048	1.049	1.146
	Avin_04490	cooS	carbon-monoxide dehydrogenase, catalytic subunit	2435.81	7	4	1.047	1.151	1.081	0.98	1.103	1.085	1.063	1.095	1.065	1.069
	Avin_04500	cooF	iron-sulfur cluster-binding protein CooF	296.598	3	1	0.976	1.016	0.863	0.815	0.903	1.002	1.166	1.114	1.208	1.176
	Avin_04520	yggX	Fe(II) trafficking YggX	3902.12	4	3	1.04	0.982	0.94	0.93	0.955	0.962	1.02	1.012	1.017	1.006
	Avin_04530	mutY	A/G-specific adenine glycosylase	3979.21	13	5	0.909	0.922	0.908	0.829	0.909	0.954	1.003	0.978	1.011	1.05
	Avin_04540	Avin_04540	conserved hypothetical protein	0	6	0	NaN	NaN	NaN	Inf	NaN	NaN	NaN	NaN	NaN	NaN
	Avin_04550	Avin_04550	conserved hypothetical protein	134.548	1	1	1.1	1.166	1.036	1.139	1.115	1.133	1.017	0.835	1.06	1.082
	Avin_04560	Avin_04560	hypothetical protein	914.017	10	4	0.819	0.839	0.937	0.889	0.964	0.94	0.961	0.98	0.991	1.035
	Avin_04570	Avin_04570	Dimethylmenaquinone methyltransferase	404.864	29	5	0.891	1.002	0.993	1.069	1.043	1.036	1.039	0.979	0.992	1.045
	Avin_04580	Avin_04580	hypothetical protein	0	2	0	NaN	NaN	NaN	NaN	NaN	NaN	NaN	NaN	NaN	NaN
	Avin_04590	hisB	Imidazoleglycerol-phosphate dehydratase	0	5	0	NaN	NaN	NaN	Inf	NaN	NaN	NaN	NaN	NaN	NaN
	Avin_04600	hisH	Imidazole glycerol phosphate synthase, glutamine amidotransferase subunit	9.38026	3	1	-Inf	-Inf	-Inf	-Inf	-Inf	0.685	-Inf	-Inf	-Inf	1.008
	Avin_04610	Avin_04610	conserved hypothetical protein	216.528	2	2	0.918	1.188	1.069	1.211	1.133	1.154	1.101	1.05	1.037	1.052
	Avin_04620	hisA	Phosphoribosylformimino-5-aminoimidazole carboxamide ribotide isomerase	1.00438	4	1	0.939	0.974	-Inf	1.212	0.964	1.679	1.174	1.176	0.907	1.161
	Avin_04630	hisF	histidine biosynthesis protein HisF	0	3	0	NaN	NaN	NaN	NaN	NaN	NaN	NaN	NaN	NaN	NaN
	Avin_04640	Avin_04640	carboxyl-terminal protease S41A	1179.03	6	4	-0.219	0.362	0.453	-0.566	-0.176	-Inf	0.511	0.5	0.546	0.229
	Avin_04650	Avin_04650	Peptidase M23B family	2041.04	12	1	0.865	0.903	0.88	0.854	0.876	0.878	0.947	0.953	0.971	0.906
	Avin_04670	pgm-1	2,3-bisphosphoglycerate-independent phosphoglycerate mutase	72.7802	2	2	1.052	0.814	0.784	0.879	1.073	0.987	1.067	1.087	1.023	1.128
	Avin_04680	Avin_04680	Rhodanese-like protein	4096.95	4	2	0.597	0.607	0.53	0.57	0.684	0.733	0.7	0.798	0.722	0.821
	Avin_04690	Avin_04690	Dithiol-glutaredoxin protein	2889.52	5	3	0.875	0.867	0.877	0.903	0.939	0.908	0.963	1.035	0.971	1.015
	Avin_04700	secB	protein-export chaperone SecB	1627.14	4	4	0.711	0.678	0.637	0.688	0.812	0.746	0.791	0.928	0.719	0.799
	Avin_04710	Avin_04710	RNA methyltransferase TrmH, group 2	178.476	5	3	1.125	1.108	1.065	1.157	1.13	1.128	1.143	1.057	1.138	1.185
	Avin_04720	Avin_04720	Transcriptional regulator, LysR family	1199.54	9	8	0.929	1.056	1.046	1.093	0.988	1.022	0.981	0.94	1.023	1.049
	Avin_04730	Avin_04730	Ornithine/acetylornithine aminotransferase	1933.66	12	8	1.125	1.157	1.255	1.288	1.154	1.146	1.089	1.087	1.075	1.116
	Avin_04740	Avin_04740	conserved hypothetical protein	1438.5	3	2	1.069	1.096	1.071	1.065	1.021	1.079	1.073	1.013	1.091	1.084
	Avin_04750	Avin_04750	conserved hypothetical protein	582.57	6	3	1	1.001	1.05	1.075	1.056	1.023	1.011	1.002	1.054	1.104
	Avin_04760	Avin_04760	MCE domain protein	217.434	3	1	1.023	1.097	1.111	1.017	1.168	1.153	1.098	1.078	1.039	0.964
	Avin_04770	Avin_04770	ABC transporter, ATP binding component	513.803	6	4	1.016	1.069	1.04	1.083	1.134	1.112	1.069	1.089	1.082	1.09
	Avin_04780	Avin_04780	ABC transporter protein	2785.7	7	5	0.956	1.009	1.001	0.989	1.09	1.04	1.051	1.008	1.053	1.051
	Avin_04790	Avin_04790	conserved hypothetical protein	656.917	3	2	1.053	1.062	1.156	1.19	1.08	1.155	1.145	1.14	1.125	1.146
	Avin_04800	Avin_04800	hypothetical protein	754.139	1	1	0.951	1.025	1.101	1.09	1.109	1.079	0.976	0.94	1.045	1.042
	Avin_04810	Avin_04810	hypothetical protein	59.9931	6	2	1.12	1.113	0.914	1.067	1.283	1.114	1.056	1.033	0.998	1.09
	Avin_04820	Avin_04820	conserved hypothetical protein	4707.29	4	1	0.405	0.434	0.438	0.54	0.578	0.611	0.615	0.579	0.601	0.606
	Avin_04830	Avin_04830	conserved hypothetical protein	141.618	2	2	0.823	0.912	0.629	0.814	0.701	0.76	0.854	1.065	1.17	1.168
	Avin_04840	Avin_04840	Bacterial type II secretion system protein E	2199.11	12	7	0.922	0.928	0.948	0.912	0.999	1.014	0.999	1.061	1.055	1.017
	Avin_04850	Avin_04850	Conserved Hypothetical Protein	5720.33	6	5	0.564	0.609	0.811	0.807	0.967	0.975	0.997	0.995	1.007	1.035
	Avin_04860	Avin_04860	Adenylate cyclase domain-containing protein	1457.74	7	4	1.183	1.07	0.822	0.811	0.972	0.956	1.068	1.082	1.06	1.088
	Avin_04870	Avin_04870	Mg2+ transporter protein, CorA-like protein	2.41142	2	1	1.907	1.84	1.486	1.456	1.594	1.471	1.336	1.619	1.538	1.384
	Avin_04880	Avin_04880	Phosphate transporter	3300.59	8	8	1.112	1.101	1.034	1.029	1.007	1.019	1.05	1.044	1.093	1.106
	Avin_04890	Avin_04890	hypothetical protein	0	1	0	NaN	NaN	NaN	NaN	NaN	NaN	NaN	NaN	NaN	NaN
	Avin_04900	Avin_04900	conserved hypothetical protein	8322.68	17	15	0.985	1.06	1.05	1.058	1.048	1.052	1.039	1.023	1.02	1.019
	Avin_04910	argE	Acetylornithine deacetylase, ArgE	227.716	5	2	1.087	1.096	1.191	1.197	1.152	1.162	0.997	1.042	1.074	1.049
	Avin_04920	argA	Acetylglutamate Synthase	344.336	7	2	0.59	0.485	1.207	1.21	0.818	0.758	0.825	0.941	1.077	1.199
	Avin_04940	Avin_04940	Transcriptional regulator, AraC family	505.338	9	5	0.94	0.912	0.801	0.581	0.884	0.897	1.032	0.985	1.1	1.102
	Avin_04950	Avin_04950	GGDEF domain protein	400.329	4	3	1.077	1.089	0.999	1.019	1.064	1.076	1.049	1.005	1.033	1.02
	Avin_04960	Avin_04960	TonB-dependent receptor	10096.1	27	19	0.985	1.009	0.994	1.005	1.014	1.01	1.047	1.023	1.071	1.077
	Avin_04970	Avin_04970	Phytase domain protein	2371.18	16	8	1.111	1.115	1.064	1.057	1.089	1.061	1.13	1.106	1.13	1.155
	Avin_04980	Avin_04980	TolQ-like protein	568.765	7	4	1.015	1.109	1.088	1.056	1.075	1.093	1.063	1.054	1.055	1.044
	Avin_04990	Avin_04990	TolR-like protein	638.417	7	4	1.021	1.067	1.099	1.128	1.079	1.102	1.055	1.061	1.034	1.039
	Avin_05000	tonB	TonB protein	0	2	0	NaN	NaN	NaN	NaN	Inf	NaN	NaN	NaN	NaN	Inf
	Avin_05010	Avin_05010	hypothetical protein	0	1	0	NaN	NaN	NaN	NaN	NaN	NaN	NaN	NaN	NaN	NaN
	Avin_05020	gshA	glutamate--cysteine ligase	1498.64	21	13	0.885	0.917	1.107	1.01	1.099	1.035	1.003	1.038	0.967	0.956
	Avin_05030	Avin_05030	phenylacetic acid degradation protein	2451.8	2	2	1.008	1.046	1.057	1.03	1.019	1.012	1.04	1.022	1.066	1.065
	Avin_05040	Avin_05040	transcriptional accessory protein	4562.62	14	8	0.98	1.002	0.997	0.989	0.958	0.97	1.013	1.001	1.018	1.027
	Avin_05060	bcsZ	endoglucanase	160.736	9	3	1.085	1.191	1.166	1.187	1.144	1.223	1.125	1.149	1.109	1.246
	Avin_05070	bcsD	Cellulose synthase subunit D	391.183	4	2	0.949	0.98	0.878	0.862	0.98	0.9	1.009	1.015	1.05	1.118
	Avin_05080	bcsC	cellulose synthase subunit C	12667	40	23	0.997	1.03	0.983	0.966	0.998	0.981	1.02	0.999	1.044	1.044
	Avin_05090	bcsAB	Cellulose synthase subunit AB	7134.44	38	21	0.932	1.016	1.04	1.039	1.055	1.056	1.01	1.012	1.005	1.006
	Avin_05100	Avin_05100	ATPase	2193.12	5	3	0.962	1.078	1.053	1.072	1.069	1.09	1.009	1.014	0.993	0.988
	Avin_05110	Avin_05110	hypothetical protein	0.469013	1	1	-Inf	-Inf	-Inf	-Inf	-Inf	-Inf	-Inf	-Inf	-Inf	-Inf
	Avin_05120	ompR	two-component response regulator OmpR	7.03519	3	1	-Inf	0.578	-Inf	-Inf	0.703	0.604	0.598	1.134	1.212	0.554
	Avin_05130	envZ	osmolarity-sensing histidine protein kinase, EnvZ	332.965	13	4	2.03	1.684	0.837	0.706	1.049	1.072	1.029	0.953	1.025	1.096
	Avin_05140	Avin_05140	ribosomal protein S6 modification enzyme RimK	3211.63	5	3	0.724	0.836	0.86	0.856	0.931	0.93	0.815	0.819	0.807	0.754
	Avin_05150	Avin_05150	conserved hypothetical protein	50.1438	2	1	1.235	1.217	1.018	1.185	1.035	0.979	1.057	0.919	1.028	1.206
	Avin_05160	Avin_05160	heat shock protein implicated in 50S component recycling (S4 paralogue)	458.859	2	2	1.112	1.236	1.26	1.233	1.149	1.193	1.07	1.157	1.108	1.052
	Avin_05170	Avin_05170	OprE-like outer membrane porin	11.1764	2	1	1.302	1.245	1.259	0.901	1.027	1.174	1.16	1.275	1.258	1.384
	Avin_05180	Avin_05180	NAD-dependent aldehyde dehydrogenase	44.7058	2	1	0.765	1.014	0.922	0.298	1.023	0.959	0.95	1.045	1.009	0.995
	Avin_05190	Avin_05190	Transcriptional regulatory protein, GntR family	89.3902	4	2	0.624	0.06	1.176	1.218	0.844	1.115	1.084	1.025	0.905	1.012
	Avin_05200	Avin_05200	hypothetical protein	0	1	0	NaN	NaN	NaN	NaN	NaN	NaN	NaN	NaN	NaN	NaN
	Avin_05220	Avin_05220	Dihydrodipicolinate synthetase	681.349	11	6	1.02	1.117	1.215	1.233	1.117	1.144	1.068	1.073	1.114	1.129
	Avin_05230	Avin_05230	hypothetical protein	2700.86	3	2	1.078	0.913	1.088	1.048	1.013	1.021	1.129	1.106	1.158	1.158
	Avin_05240	Avin_05240	D-galactonate transporter	11316.2	16	14	0.914	0.978	0.989	1.014	0.987	0.985	1.004	0.995	0.987	0.978
	Avin_05250	Avin_05250	D-galactarate dehydratase	631.762	10	4	0.917	1.012	0.93	0.868	0.942	0.944	0.898	0.937	0.952	0.98
	Avin_05260	Avin_05260	D-isomer specific 2-hydroxyacid dehydrogenase	53.9578	7	2	0.747	0.909	-Inf	0.106	0.994	0.519	0.952	0.986	0.969	0.764
	Avin_05270	Avin_05270	hypothetical protein	101.306	5	3	1.222	1.221	1.187	1.28	1.165	1.147	1.141	1.158	1.047	1.021
	Avin_05280	Avin_05280	cellobiose-phosphate cleavage protein, YdjC family	180.439	2	1	0.986	1.092	1.267	1.148	1.072	1.107	1.076	0.987	1.049	0.988
	Avin_05290	Avin_05290	Conserved hypothetical protein	2146.38	9	5	0.848	0.901	0.805	0.791	0.916	0.898	0.97	0.908	0.974	0.935
	Avin_05300	Avin_05300	conserved hypothetical protein	3363.16	18	12	0.95	1.002	0.956	0.968	0.977	0.965	0.991	0.932	0.985	1
	Avin_05310	Avin_05310	transmembrane protein	1734	9	5	0.969	0.976	0.961	0.907	0.981	0.978	1.044	1.036	1.086	1.11
	Avin_05320	Avin_05320	Polysaccharide deacetylase	122.331	3	1	1.119	1.159	0.95	0.987	1.088	1.16	0.98	1.097	1.003	1.021
	Avin_05330	Avin_05330	Glycosyl transferase, family 2	1.00438	6	1	1.08	0.974	-Inf	-Inf	0.964	-Inf	-Inf	-Inf	-Inf	1.08
	Avin_05340	Avin_05340	Glycosyl transferase, family 2	53.626	3	1	0.666	1.123	1.133	0.736	0.978	0.775	0.863	0.885	1.114	0.689
	Avin_05350	Avin_05350	O-antigen polymerase, Wzy protein	1363.1	8	4	1.008	1.092	1.05	1.023	1.018	1.036	0.939	0.971	0.962	0.982
	Avin_05360	Avin_05360	Glycosyl transferase, group 1	2126.67	8	4	0.632	0.653	0.617	0.634	0.74	0.783	0.704	0.726	0.706	0.71
	Avin_05370	Avin_05370	lipopolysaccharide biosynthesis protein	2987.41	15	9	0.964	1.014	0.926	0.998	1.01	1.013	1.004	0.996	1.024	1.038
	Avin_05380	Avin_05380	Polysaccharide export protein	3738.86	11	8	0.996	1.019	0.946	0.906	1.034	1.002	1.015	1.019	1	0.989
	Avin_05390	Avin_05390	exopolysaccharide biosynthesis protein	370.352	2	1	0.741	0.78	0.626	0.563	0.758	0.853	0.945	0.92	0.837	0.916
	Avin_05400	Avin_05400	sugar transferase	1449.35	5	3	1.043	1.076	1.075	1.036	1.096	1.094	1.086	1.08	1.054	1.051
	Avin_05410	Avin_05410	NAD-dependent epimerase/dehydratase	4264.11	19	15	1.043	1.101	1.107	1.077	1.09	1.081	1.058	1.059	1.068	1.088
	Avin_05420	Avin_05420	hypothetical protein	0	1	0	NaN	NaN	NaN	NaN	NaN	NaN	NaN	NaN	NaN	NaN
	Avin_05430	Avin_05430	Chaperonin Hsp33	0	6	0	NaN	NaN	Inf	NaN	NaN	NaN	NaN	NaN	NaN	NaN
	Avin_05440	Avin_05440	hypothetical protein	0	5	0	NaN	NaN	NaN	NaN	NaN	NaN	NaN	NaN	NaN	NaN
	Avin_05450	pckA	phosphoenolpyruvate carboxykinase	9807.35	17	10	0.881	0.888	0.395	0.317	0.795	0.782	0.933	0.93	0.96	0.968
	Avin_05460	Avin_05460	Cardiolipin synthase	4496.26	12	6	0.901	0.921	0.822	0.844	0.892	0.865	0.941	0.919	0.967	1.016
	Avin_05470	Avin_05470	surface antigen protein	108.974	3	2	1.277	1.311	1.368	1.29	1.302	1.252	1.228	1.155	1.231	1.144
	Avin_05480	Avin_05480	HAD-superfamily hydrolase, subfamily IA, variant 3	0.469013	5	1	-Inf	-Inf	-Inf	-Inf	-Inf	-Inf	1.11	1.109	-Inf	-Inf
	Avin_05490	Avin_05490	NUDIX hydrolase	1618.98	8	4	0.772	0.978	0.92	0.903	0.969	0.924	0.857	0.83	0.933	0.914
	Avin_05500	Avin_05500	3(2),5-bisphosphate nucleotidase	1171.42	6	3	0.957	0.994	0.923	0.925	1.006	0.962	0.969	0.928	1.029	1.053
	Avin_05510	Avin_05510	beta-ketoacyl synthase	98.2002	12	5	0.669	0.816	0.272	-0.025	0.778	0.704	0.404	0.785	0.826	0.713
	Avin_05520	Avin_05520	hypothetical protein	806.366	3	2	1.088	1.151	0.987	0.923	1.063	1.047	1.014	1.007	1	0.973
	Avin_05530	metK	S-adenosylmethionine synthetase	0	10	0	Inf	Inf	NaN	Inf	NaN	NaN	NaN	Inf	NaN	NaN
	Avin_05540	Avin_05540	Bacterial regulatory protein, ArsR family	0	1	0	NaN	NaN	NaN	NaN	NaN	NaN	NaN	NaN	NaN	NaN
	Avin_05550	Avin_05550	hypothetical protein	0	1	0	NaN	NaN	NaN	NaN	NaN	NaN	NaN	NaN	NaN	NaN
	Avin_05560	Avin_05560	hypothetical protein	59.8469	1	1	0.683	1.026	0.79	0.385	0.774	0.834	1.06	0.935	0.981	1.188
	Avin_05570	tktA-3	transketolase	1822.54	19	9	1.072	1.112	0.794	0.649	0.794	0.836	1.013	1.007	1.105	1.169
	Avin_05580	epd	erythrose-4-phosphate dehydrogenase	471.251	8	5	0.917	1.134	0.479	0.539	0.573	0.583	1.037	1.125	1.003	1.015
	Avin_05590	pgk	Phosphoglycerate kinase	1915.49	6	3	1.086	0.96	0.359	0.25	0.403	0.481	1.037	1.032	1.051	1.057
	Avin_05600	fba	class II fructose-1,6-bisphosphate aldolase	1286.38	9	7	-0.072	0.155	-0.158	-0.132	0.265	0.264	0.957	0.937	0.971	0.962
	Avin_05610	Avin_05610	conserved hypothetical protein	1218.78	6	3	0.846	0.923	0.943	0.933	0.904	0.942	0.939	0.907	0.971	0.99
	Avin_05620	Avin_05620	Oxidoreductase, NAD-binding Rossmann fold, GFO_IDH_MocA family	3725.1	13	6	0.888	0.888	0.897	0.913	0.909	0.942	0.935	0.923	0.936	0.925
	Avin_05630	Avin_05630	Transcriptional regulatory protein, DeoR family	733.675	1	1	0.621	0.735	0.804	0.869	0.809	0.875	0.876	0.763	0.765	0.786
	Avin_05640	Avin_05640	conserved hypothetical protein	973.564	9	4	0.974	1.16	1.164	1.167	1.112	1.117	1.049	1.108	1.053	1.086
	Avin_05650	Avin_05650	conserved hypothetical protein	151.225	2	2	0.969	1.043	0.813	1.03	1.126	1.079	1.021	1.095	0.99	1.004
	Avin_05660	Avin_05660	conserved hypothetical protein	42.5823	2	1	1.164	1.198	1.352	1.277	1.202	1.247	1.263	1.247	1.248	1.232
	Avin_05670	Avin_05670	conserved hypothetical protein	1174.34	3	2	1.069	1.134	1.102	1.12	1.073	1.067	1.097	1.052	1.139	1.137
	Avin_05680	cccA	Cytochrome c Catalase, CCC	2473.19	10	8	1.015	1.096	1.06	1.099	1.081	1.057	1.029	1.036	1.03	1.048
	Avin_05690	Avin_05690	Integral membrane protein, YccS/YhfK family	8033.39	20	11	0.929	0.978	0.934	0.955	0.976	0.972	0.998	0.986	1.012	1.027
	Avin_05700	Avin_05700	hypothetical protein	1283.25	1	1	0.715	0.829	0.692	0.705	0.822	0.802	0.841	0.888	0.872	0.812
	Avin_05710	Avin_05710	hypothetical protein	2191.24	4	2	1.135	1.156	1.104	1.15	1.115	1.122	1.097	1.077	1.117	1.114
	Avin_05730	Avin_05730	conserved hypothetical protein	11374	14	9	0.965	0.989	0.998	0.974	0.984	0.984	1.028	1.016	1.064	1.094
	Avin_05740	Avin_05740	Integral membrane protein, band 7 family	2756.87	6	3	0.916	0.969	0.967	0.964	0.97	0.974	0.983	0.952	0.938	0.92
	Avin_05750	Avin_05750	alanine dehydrogenase	1472.25	7	5	1.061	1.092	1.056	1.056	1.078	1.089	1.078	1.075	1.121	1.137
	Avin_05760	Avin_05760	Transcriptional regulatory protein, TetR family	153.719	5	1	1.15	1.152	1.325	1.09	1.248	1.273	1.156	1.245	1.096	1.12
	Avin_05770	Avin_05770	Glutathione S-transferase-like protein	837.59	4	2	0.736	0.744	0.736	0.681	0.728	0.673	0.641	0.727	0.778	0.829
	Avin_05780	Avin_05780	Glutathione S-transferase-like protein	500.702	11	6	1.097	1.121	1.121	1.066	1.054	1.113	1.044	1.06	1.071	1.114
	Avin_05790	Avin_05790	transmembrane signal transduction protein	5605.01	11	6	0.77	0.807	0.851	0.808	0.897	0.877	0.875	0.916	0.87	0.843
	Avin_05800	Avin_05800	Drug resistance transporter EmrB/QacA subfamily	491.216	8	2	0.902	1.098	1.166	1.159	1.185	1.111	1.059	1.035	1.091	1.082
	Avin_05810	Avin_05810	hypothetical protein	1275.85	3	3	0.968	1.018	0.995	1.008	0.99	1.029	1.04	1.066	1.08	1.092
	Avin_05820	Avin_05820	hypothetical protein	0	1	0	NaN	NaN	NaN	NaN	NaN	NaN	NaN	NaN	NaN	NaN
	Avin_05830	Avin_05830	TraX domain-containing membrane protein	1047.41	5	3	0.992	1.082	1.057	1.074	1.1	1.07	1.071	1.038	1.007	1.022
	Avin_05840	Avin_05840	tartrate transporter	2427.85	31	15	1.029	1.054	1.093	1.11	1.11	1.112	1.052	1.038	1.029	1.021
	Avin_05850	Avin_05850	conserved hypothetical protein	5914.72	10	5	1.01	1.063	0.99	1.025	1.036	1.031	1.022	1.01	1.024	1.043
	Avin_05860	Avin_05860	Phospholipid/glycerol acyltransferase	363.61	9	5	1.037	1.1	1.108	1.149	1.16	1.103	1.047	1.06	1.025	1.058
	Avin_05870	Avin_05870	hypothetical protein	0	1	0	NaN	NaN	NaN	NaN	NaN	NaN	NaN	NaN	NaN	NaN
	Avin_05880	katG	heme catalase/peroxidase HPI	1942.94	16	7	1.051	1.127	1.102	1.131	1.065	1.062	1.139	1.115	1.132	1.146
	Avin_05890	Avin_05890	DNA polymerase III, epsilon subunit	811.419	4	2	1.113	1.128	1.039	0.981	1.054	1.115	1.086	1.087	1.105	1.143
	Avin_05900	Avin_05900	transposase IS891/IS1136/IS1341	2755.88	16	9	0.924	0.979	0.958	0.941	1.008	0.983	1.014	0.959	1.018	1.013
	Avin_05910	Avin_05910	cyclic nucleotide-binding protein	352.163	5	4	1.06	1.117	1.079	1.105	1.088	1.093	1.039	1.108	1.097	1.134
	Avin_05920	glcB	malate synthase G	1351.89	10	7	1.076	1.139	0.378	0.461	1.097	1.108	1.057	1.087	1.129	1.146
	Avin_05940	dsbG	thiol:disulfide interchange protein DsbG	612.614	8	4	1.104	1.215	1.142	1.102	1.136	1.151	1.101	1.087	1.142	1.095
	Avin_05950	Avin_05950	transmembrane protein, RarD family	4211.19	12	6	0.878	0.92	0.94	0.882	0.887	0.886	0.93	0.917	0.899	0.889
	Avin_05960	Avin_05960	Aminoglycoside phosphotransferase	520.042	12	7	0.923	0.982	1.098	1.117	0.994	1.068	1.052	1.094	1.039	0.994
	Avin_05970	Avin_05970	amidophosphoribosyltransferase	634.512	3	2	0.873	0.762	0.91	0.838	0.826	0.778	0.959	1.031	0.957	1.033
	Avin_05980	bioB	Biotin synthase	1.94241	8	2	1.028	-Inf	-Inf	-Inf	-Inf	0.86	0.972	1.045	-Inf	0.81
	Avin_05990	bioF	8-amino-7-oxononanoate synthase	87.6424	7	4	0.667	0.776	0.83	0.873	0.924	0.785	0.861	1.004	0.836	0.76
	Avin_06000	bioH	biotin biosynthesis protein BioH	31.4902	1	1	-Inf	-Inf	-Inf	-Inf	-Inf	-Inf	-Inf	0.274	0.966	0.831
	Avin_06010	bioC	biotin synthesis protein BioC	164.87	5	2	0.547	-Inf	-Inf	-Inf	-Inf	-Inf	0.725	0.834	0.366	-0.076
	Avin_06020	Avin_06020	CDP-alcohol phosphatidyltransferase	1880.15	7	5	0.816	0.857	0.918	0.927	0.909	0.896	0.911	0.861	0.888	0.886
	Avin_06030	Avin_06030	phospholipid/glycerol acyltransferase	284.268	7	3	0.788	0.893	0.89	1.111	0.908	1.008	1.083	1.07	1.053	1.07
	Avin_06040	Avin_06040	Phosphatidate cytidylyltransferase	2010.29	10	5	0.871	0.891	0.821	0.787	0.898	0.953	0.981	0.903	0.971	0.972
	Avin_06050	birA	Biotin--acetyl-CoA-carboxylase ligase, bifunctional protein, BirA	331.447	14	3	0.953	1.087	0.957	0.954	1.055	1.039	0.855	1.027	1.027	1.058
	Avin_06060	coaX	pantothenate kinase	4.69013	7	1	1.331	-Inf	-Inf	-Inf	0.642	-Inf	1.159	-Inf	-Inf	-Inf
	Avin_06070	Avin_06070	conserved hypothetical protein	8449.82	7	3	0.844	0.875	0.801	0.779	0.87	0.863	0.945	0.921	0.949	0.927
	Avin_06090	tuf	translation elongation factor Tu	66.0104	2	1	1.056	1.13	0.957	1.15	0.235	0.669	1.139	0.815	0.954	0.946
	Avin_06100	secE	preprotein translocase, SecE subunit	0	2	0	NaN	NaN	NaN	NaN	NaN	NaN	NaN	NaN	NaN	NaN
	Avin_06110	nusG	transcription termination/antitermination factor NusG	0.469013	7	1	-Inf	1.681	-Inf	-Inf	-Inf	1.142	-Inf	1.109	-Inf	1.094
	Avin_06120	rplK	50S ribosomal protein L11	2.81408	5	1	1.294	-Inf	-Inf	-Inf	-Inf	-Inf	-Inf	-Inf	-Inf	-Inf
	Avin_06130	rplA	ribosomal protein L1	16.0611	8	2	-Inf	-Inf	-Inf	-Inf	-Inf	-Inf	-Inf	-Inf	0.352	-Inf
	Avin_06150	Avin_06150	50S ribosomal protein L10	47.3388	9	3	0.153	-Inf	0.195	-Inf	0.66	0.662	0.794	0.855	0.136	0.865
	Avin_06160	rplL	50S ribosomal protein L7/L12	0	2	0	NaN	NaN	NaN	NaN	NaN	NaN	NaN	NaN	NaN	NaN
	Avin_06170	rpoB	DNA-directed RNA polymerase, beta subunit	116.495	36	7	0.871	0.811	0.895	0.24	0.793	0.967	0.722	0.751	0.623	0.472
	Avin_06180	rpoC	DNA-directed RNA polymerase, beta' subunit	729.189	35	12	0.587	0.495	0.203	0.286	0.506	0.377	0.651	0.672	0.379	0.544
	Avin_06190	rpsL	30S ribosomal protein S12	8.49958	7	2	-Inf	0.68	0.697	0.508	0.518	0.567	-Inf	0.92	0.619	-Inf
	Avin_06200	rpsG	30S ribosomal protein S7	30.2687	6	2	0.845	-Inf	-Inf	-Inf	0.925	0.919	0.453	0.886	0.225	0.741
	Avin_06210	Avin_06210	Conserved hypothetical protein	7.97322	6	1	-Inf	-Inf	-Inf	-Inf	-Inf	-Inf	0.574	-Inf	-Inf	-Inf
	Avin_06220	fusA	translation elongation factor G	172.422	22	9	-Inf	-Inf	0.539	-Inf	0.455	-0.031	0.386	0.605	0.697	0.601
	Avin_06240	rpsJ	30S ribosomal protein S10	11.3137	10	1	-Inf	-Inf	-Inf	-Inf	-Inf	-Inf	-Inf	-Inf	-Inf	-Inf
	Avin_06250	Avin_06250	50S ribosomal protein L3	9.63668	6	2	0.702	1.152	-Inf	-Inf	-Inf	0.542	-Inf	0.647	-Inf	0.969
	Avin_06260	Avin_06260	Ribosomal protein L4/L1e	21.2293	8	2	0.317	0.353	-Inf	-Inf	-Inf	-Inf	-Inf	-Inf	-Inf	0.333
	Avin_06270	Avin_06270	50S ribosomal protein L23	0	5	0	NaN	NaN	NaN	NaN	NaN	NaN	NaN	NaN	NaN	NaN
	Avin_06280	rplB	50S ribosomal protein L2	0	10	0	Inf	NaN	NaN	NaN	Inf	NaN	NaN	NaN	NaN	NaN
	Avin_06290	rpsS	30S ribosomal protein S19	0	5	0	NaN	NaN	NaN	NaN	NaN	NaN	NaN	NaN	NaN	NaN
	Avin_06300	rplV	50S ribosomal protein L22	0	1	0	NaN	NaN	NaN	NaN	NaN	NaN	NaN	NaN	NaN	NaN
	Avin_06310	rpsC	30S ribosomal protein S3	0	13	0	Inf	Inf	NaN	NaN	Inf	Inf	Inf	Inf	Inf	NaN
	Avin_06320	rplP	ribosomal protein L16	0.535371	7	1	-Inf	1.102	-Inf	1.11	-Inf	-Inf	-Inf	1.083	-Inf	-Inf
	Avin_06340	Avin_06340	30S ribosomal protein S17	19.2295	5	2	0.337	0.95	-Inf	-Inf	-Inf	-Inf	0.408	-Inf	-Inf	0.353
	Avin_06350	rplN	50S ribosomal protein L14	0	3	0	NaN	NaN	NaN	NaN	NaN	NaN	Inf	NaN	NaN	NaN
	Avin_06360	rplX	50S ribosomal protein L24	0	1	0	NaN	NaN	NaN	NaN	NaN	NaN	NaN	NaN	NaN	NaN
	Avin_06370	Avin_06370	50S ribosomal protein L5	0	7	0	NaN	NaN	NaN	NaN	NaN	NaN	NaN	NaN	NaN	NaN
	Avin_06380	Avin_06380	30S ribosomal protein S14	0	3	0	NaN	NaN	NaN	NaN	NaN	NaN	NaN	NaN	NaN	NaN
	Avin_06390	Avin_06390	30S ribosomal protein S8	0	5	0	Inf	NaN	NaN	NaN	NaN	NaN	NaN	NaN	NaN	NaN
	Avin_06400	Avin_06400	50S ribosomal protein L6	0	4	0	NaN	NaN	NaN	NaN	NaN	NaN	NaN	NaN	NaN	NaN
	Avin_06410	rplR	50S ribosomal protein L18	0.535371	5	1	-Inf	-Inf	1.273	-Inf	1.096	-Inf	1.347	1.592	-Inf	1.206
	Avin_06420	rpsE	30S ribosomal protein S5	4.75198	10	2	1.403	-Inf	-Inf	-Inf	-Inf	0.82	-Inf	0.649	0.596	0.632
	Avin_06430	rpmD	50S ribosomal protein L30	0	2	0	NaN	NaN	NaN	NaN	NaN	NaN	NaN	NaN	NaN	NaN
	Avin_06440	rplO	50S ribosomal protein L15	0	1	0	NaN	NaN	NaN	NaN	NaN	NaN	NaN	NaN	NaN	NaN
	Avin_06450	secY	Sec-dependent preprotein translocase, SecY subunit	29.2734	16	4	-Inf	0.287	-Inf	-Inf	0.26	-Inf	-Inf	0.765	-Inf	0.407
	Avin_06460	rpmJ	50S ribosomal protein L36	0	1	0	NaN	NaN	NaN	NaN	NaN	NaN	NaN	NaN	NaN	NaN
	Avin_06470	Avin_06470	30S ribosomal protein S13	17.1454	9	1	0.36	0.396	0.406	1.142	-Inf	-Inf	-Inf	-Inf	0.894	-Inf
	Avin_06480	Avin_06480	30S ribosomal protein S11	0.469013	6	1	-Inf	-Inf	-Inf	-Inf	-Inf	-Inf	-Inf	-Inf	-Inf	-Inf
	Avin_06490	rpsD	30S ribosomal protein S4	48.0069	7	3	-Inf	0.186	-Inf	-Inf	-Inf	-Inf	-Inf	0.19	-Inf	0.17
	Avin_06500	rpoA	DNA-directed RNA polymerase, alpha subunit	62.3427	13	5	0.239	0.461	-Inf	0.225	1.047	-Inf	0.621	0.723	0.542	0.118
	Avin_06510	rplQ	50S ribosomal protein L17	0	4	0	NaN	NaN	NaN	NaN	NaN	NaN	Inf	NaN	NaN	NaN
	Avin_06520	uvrA	Uvr excinuclease subunit A	7624.3	25	16	1	1.071	1.075	1.073	1.027	1.033	1.031	1.029	1.042	1.039
	Avin_06530	Avin_06530	major facilitator family transporter	299.864	15	8	0.82	0.761	0.947	0.899	1.044	1.071	0.862	0.871	0.646	0.619
	Avin_06540	Avin_06540	Single-strand DNA binding protein	11.3227	6	3	1.117	0.809	-Inf	0.597	0.603	-Inf	0.716	0.477	0.561	-Inf
	Avin_06550	Avin_06550	transcriptional regulator, LysR family	2794.59	5	4	0.711	0.75	0.739	0.662	0.683	0.705	0.8	0.781	0.847	0.835
	Avin_06560	Avin_06560	Short-chain dehydrogenase/reductase SDR	3803.16	8	5	0.986	1.031	1.054	0.992	0.988	1.007	0.994	1.019	1.013	1.004
	Avin_06570	Avin_06570	dTDP-4-dehydrorhamnose reductase	1436.28	12	6	1.094	1.016	0.975	0.944	1.027	1.025	1.108	1.065	1.084	1.19
	Avin_06580	Avin_06580	NAD-dependent epimerase/dehydratase	10.1721	10	1	0.467	0.503	-Inf	-Inf	1.073	-Inf	-Inf	-Inf	-Inf	-Inf
	Avin_06600	Avin_06600	hypothetical protein	296.373	3	3	0.965	1.057	1.204	1.017	1.11	1.077	1.003	0.988	0.987	0.879
	Avin_06610	oprG-1	OmpW family outer membrane porin	0	2	0	NaN	NaN	NaN	NaN	NaN	NaN	NaN	NaN	NaN	NaN
	Avin_06620	Avin_06620	conserved hypothetical protein	201.678	6	1	1.097	1.158	1.099	1.073	1.16	1.117	1.042	1.113	1.058	1.012
	Avin_06630	Avin_06630	ABC efflux transporter, permease protein	1020.14	13	7	0.978	1.043	1.033	1.012	1.027	1.08	1.021	1.028	1.082	1.055
	Avin_06640	Avin_06640	ABC transporter, ATP-binding component	0.469013	2	1	-Inf	1.271	-Inf	-Inf	-Inf	-Inf	-Inf	-Inf	-Inf	1.313
	Avin_06650	Avin_06650	conserved hypothetical protein	0	2	0	NaN	NaN	NaN	NaN	NaN	NaN	NaN	NaN	NaN	NaN
	Avin_06670	Avin_06670	Thioredoxin protein	583.03	6	3	0.981	1.094	0.445	0.128	0.826	0.897	1.027	1.019	1.018	1.047
	Avin_06680	Avin_06680	conserved hypothetical protein	1199.59	5	1	0.898	0.949	0.89	0.876	0.962	0.914	0.904	0.792	0.895	0.844
	Avin_06690	Avin_06690	conserved hypothetical protein	13.8623	2	1	0.545	1.252	-Inf	-Inf	-Inf	0.927	0.955	-Inf	-Inf	-Inf
	Avin_06700	Avin_06700	conserved hypothetical protein	555.049	2	1	0.724	0.881	1.037	0.968	1.011	1.018	0.979	1.029	0.983	1.053
	Avin_06710	ribD	riboflavin biosynthesis protein RibD	0	4	0	NaN	NaN	NaN	NaN	NaN	NaN	NaN	NaN	Inf	NaN
	Avin_06730	ribE	riboflavin synthase, alpha subunit	25.0478	4	1	0.507	-Inf	-Inf	-Inf	0.727	0.876	0.358	0.777	0.402	0.3
	Avin_06740	ribB	3,4-Dihydroxy-2-butanone 4-phosphate synthase/GTP cyclohydrolase II	0	5	0	NaN	Inf	NaN	NaN	NaN	NaN	NaN	NaN	NaN	NaN
	Avin_06750	ribH	6,7-dimethyl-8-ribityllumazine synthase	1.53976	5	1	1.076	-Inf	1.138	-Inf	0.875	1.044	1.147	1.091	-Inf	-Inf
	Avin_06760	nusB	transcription antitermination factor NusB	120.748	4	3	0.563	0.14	0.653	0.547	0.887	0.907	0.585	0.882	0.743	0.853
	Avin_06770	thiL	thiamine-monophosphate kinase	10.5747	7	3	-Inf	-Inf	-Inf	-Inf	-Inf	1.097	1.096	0.846	0.575	-Inf
	Avin_06780	Avin_06780	Phosphatidylglycerophosphatase A	0	1	0	NaN	NaN	NaN	NaN	NaN	NaN	NaN	NaN	NaN	NaN
	Avin_06790	Avin_06790	conserved hypothetical protein	10057.2	14	5	1.031	1.018	0.907	0.873	0.982	0.969	1.059	1.054	1.054	1.056
	Avin_06800	Avin_06800	GTP cyclohydrolase II	29.8571	4	2	0.247	-Inf	0.915	-Inf	0.256	-Inf	0.324	0.858	0.448	0.265
	Avin_06810	Avin_06810	Periplasmic binding protein	1559.65	3	2	0.879	0.985	1.03	1.036	0.97	0.982	0.948	0.912	0.879	0.892
	Avin_06830	Avin_06830	conserved hypothetical protein	267.72	3	2	1.068	1.051	1.068	1.004	1.111	1.087	1.111	1.091	1.118	1.124
	Avin_06840	Avin_06840	alpha/beta hydrolase fold protein with lipase active site	401.173	8	4	0.991	1.147	1.205	1.218	1.112	1.097	1.112	1.078	1.076	1.023
	Avin_06850	Avin_06850	conserved hypothetical protein	439.849	3	1	1.071	1.086	1.139	1.165	1.09	1.157	1.049	1.086	1.1	1.147
	Avin_06860	Avin_06860	heat shock protein Hsp70 family	1911.9	10	4	0.786	0.827	0.887	0.887	0.858	0.888	0.915	0.952	0.919	0.955
	Avin_06870	retS	hybrid histidine protein kinase RetS	133.34	15	4	-0.058	0.634	-Inf	-0.091	-Inf	0.571	0.554	0.572	-0.071	0.609
	Avin_06880	purD	Phosphoribosylglycinamide synthetase	9.84927	7	2	-Inf	-Inf	0.522	0.476	-Inf	-Inf	-Inf	-Inf	-Inf	-Inf
	Avin_06890	purH	bifunctional phosphoribosylaminoimidazolecarboxamide formyltransferase	123.796	15	4	-0.043	0.135	0.723	0.626	0.478	0.639	0.631	0.597	0.655	0.737
	Avin_06900	Avin_06900	Transcriptional regulator with Fis-type helix-turn-helix motif	0.469013	4	1	-Inf	-Inf	-Inf	-Inf	-Inf	-Inf	1.241	1.109	1.557	1.094
	Avin_06910	Avin_06910	Dihydrouridine synthase	0.535371	6	1	1.067	-Inf	-Inf	-Inf	-Inf	1.116	-Inf	1.22	1.033	1.068
	Avin_06920	Avin_06920	hypothetical protein	151.449	7	3	1.265	1.171	1.249	1.227	1.08	1.138	1.064	1.166	0.893	0.948
	Avin_06930	Avin_06930	conserved hypothetical protein	1651.5	9	3	0.94	0.984	0.916	0.912	0.942	0.964	1.001	1.062	1.03	1.025
	Avin_06940	prmA	ribosomal protein L11 methyltransferase	85.6381	3	1	0.977	0.953	1.197	0.878	1.068	0.978	0.986	1.117	1.012	0.966
	Avin_06950	accC	acetyl-CoA carboxylase, biotin carboxylase	4.21661	16	1	0.788	0.682	0.699	-Inf	-Inf	0.706	-Inf	1.13	-Inf	0.794
	Avin_06960	accB	acetyl-CoA carboxylase, biotin carboxyl carrier protein	0.535371	2	1	-Inf	1.244	1.273	-Inf	1.096	1.116	-Inf	-Inf	1.172	-Inf
	Avin_06970	aroQ	3-dehydroquinate dehydratase, type II	436.123	6	3	-0.017	0.587	-Inf	-0.349	0.603	0.359	0.461	0.584	0.53	0.575
	Avin_06980	Avin_06980	thiol:disulfide interchange protein, DsbD	1362.69	18	9	0.973	0.914	0.502	0.532	0.681	0.756	0.82	0.75	0.753	0.779
	Avin_06990	Avin_06990	conserved hypothetical protein	992.716	8	7	0.916	0.999	0.522	0.538	1.069	1.078	0.985	0.973	0.935	0.885
	Avin_07000	Avin_07000	NUDIX hydrolase	105.31	3	2	1.116	1.135	0.898	0.935	1.161	1.105	1.109	1.139	0.962	1.016
	Avin_07010	Avin_07010	D-isomer specific 2-hydroxyacid dehydrogenase	1788.01	11	7	0.931	1	1.011	0.986	1.019	1.02	0.982	0.958	1.027	0.987
	Avin_07020	Avin_07020	hypothetical protein	1028.55	5	2	1.022	1.095	1.088	1.073	1.078	1.089	1.066	1.122	1.01	1.048
	Avin_07030	Avin_07030	nucleotidyltransferase	3538.27	4	2	1.034	0.92	1.021	1.029	0.949	0.975	1.069	1.057	1.142	1.163
	Avin_07040	Avin_07040	translation initiation factor SUI1	92.8859	2	1	1.13	1.24	1.321	1.277	1.151	1.131	1.16	1.114	1.071	1.062
	Avin_07050	speA	arginine decarboxylase	6424.94	21	14	0.967	1.038	1.07	1.076	1.058	1.056	1.058	1.07	1.084	1.098
	Avin_07070	Avin_07070	Multidrug efflux protein, MatE family	824.436	5	3	0.945	0.954	1	1.037	0.964	0.98	0.988	1.026	1.026	1.03
	Avin_07080	Avin_07080	conserved hypothetical protein	28.5209	2	1	1.084	1.044	0.865	0.767	1.277	1.008	-Inf	0.916	1.025	0.909
	Avin_07090	Avin_07090	universal stress protein, UspA	190.961	4	2	1.09	1.191	1.232	1.073	1.181	1.148	1.049	1.103	1.108	1.138
	Avin_07100	Avin_07100	hypothetical protein	49.352	5	1	1.064	1.121	1.021	1.204	1.064	1.043	0.949	1.069	0.966	1.103
	Avin_07110	Avin_07110	conserved hypothetical protein	513.691	11	5	1.002	1.174	1.159	1.083	1.113	1.109	1.079	1.081	1.037	1.047
	Avin_07120	Avin_07120	aquaporin Z	4273.84	9	4	0.75	0.774	0.751	0.76	0.705	0.742	0.814	0.799	0.768	0.789
	Avin_07130	Avin_07130	glucan 1,3-beta-glucosidase	2527.14	14	3	0.923	0.825	0.704	0.718	0.86	0.866	0.985	0.961	1.002	1
	Avin_07140	Avin_07140	ABC-type transport system permease and ATPase component	2305.58	11	6	1.067	1.058	1.123	1.102	1.048	1.082	1.066	1.066	1.1	1.082
	Avin_07170	Avin_07170	hypothetical protein	670.336	6	2	1.073	1.176	1.103	1.145	1.189	1.136	1.106	1.127	1.099	1.128
	Avin_07200	Avin_07200	hypothetical protein	2311.58	9	4	1.029	1.066	1.101	1.098	1.053	1.042	1.09	1.05	1.093	1.093
	Avin_07210	Avin_07210	hypothetical protein	117.208	5	3	1.11	1.188	1.109	1.18	1.261	1.153	1.12	1.174	1.087	0.917
	Avin_07220	Avin_07220	hypothetical protein	6.56618	4	1	1.212	-Inf	-Inf	-Inf	-Inf	-Inf	-Inf	-Inf	-Inf	-Inf
	Avin_07230	Avin_07230	FabD/lysophospholipase	93.5404	6	1	1.168	1.217	1.207	1.342	1.18	1.172	1.05	1.156	1.08	1.073
	Avin_07240	Avin_07240	conserved hypothetical protein	2749.17	10	5	0.917	0.934	0.901	0.878	0.91	0.922	0.946	0.955	0.967	0.991
	Avin_07250	Avin_07250	lipoprotein	2674.12	14	5	0.901	0.928	1.119	1.023	0.985	0.959	0.981	0.979	1.006	1.032
	Avin_07260	Avin_07260	SAM dependent methyltransferase	1895.52	5	5	0.948	1.06	1.103	1.124	1.102	1.088	1.035	1.022	0.962	1
	Avin_07270	Avin_07270	conserved hypothetical protein	48.0114	1	1	1.041	-Inf	1.108	-Inf	0.916	1.026	1.158	1.167	1.307	1.308
	Avin_07280	Avin_07280	L-asparaginase, type II	1176.41	11	7	1.016	1.094	1.085	1.106	1.079	1.076	1.006	0.993	1.022	1.047
	Avin_07290	Avin_07290	amino acid ABC transporter, ATP binding component	441.385	2	2	1.064	1.137	1.119	1.181	1.122	1.133	1.104	1.105	1.119	1.116
	Avin_07300	Avin_07300	amino acid ABC transporter, permease protein	1509.32	6	5	1.01	1.035	1.082	1.037	1.023	1.031	1.022	1.003	1.009	0.993
	Avin_07310	Avin_07310	Amino acid ABC transporter, permease protein	746.944	7	7	0.955	1.099	1.129	1.175	1.114	1.093	1.053	1.082	1.022	1.034
	Avin_07320	Avin_07320	amino acid ABC transporter, perplasmic binding protein	755.173	9	6	1.008	1.041	1.125	1.131	1.056	1.079	1.087	1.051	1.051	1.093
	Avin_07330	Avin_07330	hypothetical protein	0	1	0	NaN	NaN	NaN	NaN	NaN	NaN	NaN	NaN	NaN	NaN
	Avin_07340	Avin_07340	conserved hypothetical protein	804.485	6	4	0.917	0.988	0.942	0.949	1.041	1.042	1.012	0.981	0.99	1.02
	Avin_07350	Avin_07350	sulphite oxidase	1422.65	16	8	0.959	1.117	1.107	1.141	1.127	1.116	1.088	1.127	1.065	1.016
	Avin_07360	Avin_07360	Short-chain dehydrogenase/reductase SDR	202.063	3	1	0.758	0.482	-0.108	0.616	0.52	0.447	0.807	0.787	0.87	0.853
	Avin_07370	Avin_07370	Thiolase	4466.79	4	3	0.899	0.912	1.022	0.972	0.914	0.909	1.039	1.052	1.088	1.082
	Avin_07390	Avin_07390	hypothetical protein	0	1	0	NaN	NaN	NaN	NaN	NaN	NaN	NaN	NaN	NaN	NaN
	Avin_07400	Avin_07400	HAMP domain protein	189.121	6	3	0.664	0.517	0.279	0.256	1.21	1.135	0.986	1.129	0.789	0.776
	Avin_07410	serB	Phosphoserine phosphatase	18.0744	7	2	-Inf	0.385	-Inf	-Inf	1.006	-Inf	0.419	-Inf	-Inf	0.365
	Avin_07420	Avin_07420	Zinc-containing alcohol dehydrogenase superfamily	1004.01	6	5	1.08	1.142	1.164	1.158	1.138	1.151	1.135	1.082	1.138	1.138
	Avin_07430	Avin_07430	hypothetical protein	368.773	1	1	1.038	1.087	0.999	1.012	1.047	1.04	1.046	1.046	1.102	1.128
	Avin_07440	psd	phosphatidylserine decarboxylase proenzyme	12.7297	7	1	-Inf	-Inf	-Inf	-Inf	-Inf	-Inf	-Inf	-Inf	-Inf	-Inf
	Avin_07450	rhdA	Rhodanese	890.403	9	4	0.956	1.025	1.12	1.212	1.091	1.096	1.114	1.103	1.075	1.079
	Avin_07460	Avin_07460	GTPase EngC	0	1	0	NaN	NaN	NaN	NaN	NaN	NaN	NaN	NaN	NaN	NaN
	Avin_07470	Avin_07470	Exonuclease	25.9104	2	1	-Inf	-Inf	0.974	0.416	0.285	-Inf	0.351	0.994	0.257	-Inf
	Avin_07480	Avin_07480	iron-sulfur cluster binding protein	1666.74	9	5	0.983	1.128	1.072	1.109	1.103	1.13	1.084	1.053	1.079	1.051
	Avin_07490	Avin_07490	YjeF-related, C-terminal carbohydrate kinase domain-containing protein	145.773	6	1	1.014	1.162	1.25	1.103	1.204	1.125	1.074	0.998	1.027	1.08
	Avin_07500	Avin_07500	ATPase, with role in cell wall biosynthesis	0	5	0	NaN	NaN	NaN	NaN	Inf	NaN	NaN	Inf	NaN	NaN
	Avin_07510	Avin_07510	N-acetylmuramoyl-L-alanine amidase	1837.11	9	1	0.908	0.925	0.806	0.759	0.846	0.896	0.871	0.907	0.799	0.865
	Avin_07520	Avin_07520	DNA mismatch repair protein	4299.17	17	8	1.096	1.143	1.154	1.112	1.133	1.102	1.099	1.135	1.102	1.125
	Avin_07530	miaA	tRNA delta(2)-isopentenylpyrophosphate transferase	2001.97	14	6	0.674	0.704	0.421	0.273	0.611	0.694	0.799	0.836	0.822	0.862
	Avin_07540	hfq	RNA chaperone Hfq	0	7	0	NaN	NaN	NaN	NaN	NaN	NaN	NaN	NaN	NaN	NaN
	Avin_07550	hflX	GTP-binding protein HflX	3425.18	8	5	0.815	0.75	0.996	1.023	0.915	0.953	1.006	1.002	0.939	0.881
	Avin_07560	hflK	membrane bound protease regulator HflK	2215.82	12	9	0.733	0.777	1.035	0.878	1.029	1.009	1.106	1.081	0.886	1.007
	Avin_07570	hflC	membrane bound protease regulator HflC	5995.76	14	11	0.722	0.733	0.777	0.71	0.99	0.968	1.043	1.049	0.874	0.967
	Avin_07580	Avin_07580	conserved hypothetical protein	17.8798	2	1	0.576	1.094	-Inf	0.497	0.929	0.419	-Inf	1.009	-Inf	-Inf
	Avin_07590	hisZ	ATP phosphoribosyl transferase regulatory subunit	7.50421	15	2	-Inf	1.264	0.579	-Inf	0.544	-Inf	-Inf	-Inf	0.966	-Inf
	Avin_07600	purA	Adenylosuccinate synthetase	194.656	22	6	0.891	0.298	0.129	-0.023	0.553	0.53	0.663	0.543	0.61	0.622
	Avin_07610	Avin_07610	hypothetical protein	146.118	3	1	0.717	1.059	1.045	1.039	1.17	1.213	0.822	1.028	0.939	0.64
	Avin_07620	rnr	ribonuclease R	2642.32	34	18	0.667	0.78	0.932	0.943	0.994	0.941	0.764	0.772	0.672	0.6
	Avin_07630	Avin_07630	RNA methyltransferase TrmH, group 3	151.649	5	2	0.824	1.04	1.157	1.101	1.114	1.164	1.059	1.141	0.999	0.9
	Avin_07640	rpsF	30S ribosomal protein S6	0.469013	3	1	-Inf	-Inf	-Inf	-Inf	-Inf	1.635	-Inf	-Inf	-Inf	1.094
	Avin_07650	rpsR	30S ribosomal protein S18	134.893	4	1	0.081	-Inf	-Inf	-Inf	-Inf	-Inf	0.039	-Inf	-Inf	-Inf
	Avin_07660	Avin_07660	hypothetical protein	1031.18	11	5	0.606	0.679	0.992	1.099	0.999	0.94	0.893	0.9	0.92	0.929
	Avin_07670	rplI	50S ribosomal protein L9	0	3	0	NaN	NaN	NaN	NaN	NaN	NaN	Inf	NaN	NaN	Inf
	Avin_07680	dnaB	replicative DNA helicase	0	12	0	Inf	Inf	Inf	Inf	Inf	Inf	Inf	Inf	Inf	Inf
	Avin_07690	Avin_07690	major facilitator family transporter	394.143	7	4	1.051	1.135	1.069	1.018	1.072	1.066	1.065	1.055	0.973	0.95
	Avin_07700	Avin_07700	Elongator protein 3, MiaB/NifB, Radical SAM superfamily protein	6991.7	26	16	0.97	0.986	0.99	1.003	1.023	0.998	1.025	1.025	1.024	1.033
	Avin_07710	Avin_07710	hypothetical protein	1629.84	4	2	0.995	0.992	1.054	1.06	0.976	1.014	1.059	1.069	1.121	1.138
	Avin_07720	Avin_07720	hypothetical protein	54.7058	3	1	0.904	0.991	-Inf	-Inf	0.129	0.859	1.046	1.068	1.16	1.254
	Avin_07730	Avin_07730	rRNA (guanine-N(2))-methyltransferase	1684.27	5	4	1.171	1.215	1.226	1.197	1.163	1.145	1.116	1.092	1.127	1.146
	Avin_07740	fpr2	NADPH: ferredoxin reductase	399.153	6	2	1.096	1.228	1.209	1.248	1.143	1.203	1.134	1.149	1.155	1.174
	Avin_07750	tesB	acyl-CoA thioesterase II	111.845	3	2	1.087	1.104	1.127	1.04	1.142	0.981	1.067	0.904	0.949	0.949
	Avin_07760	Avin_07760	HAD-superfamily hydrolase, subfamily IA, variant 3	0	1	0	NaN	NaN	NaN	NaN	NaN	Inf	NaN	Inf	NaN	Inf
	Avin_07770	Avin_07770	zinc metallopeptidase	3601.24	4	2	0.94	0.864	0.771	0.859	0.903	0.914	0.987	0.953	0.995	0.973
	Avin_07780	Avin_07780	conserved hypothetical protein	0	2	0	NaN	NaN	NaN	NaN	NaN	NaN	NaN	NaN	NaN	NaN
	Avin_07790	Avin_07790	conserved hypothetical protein	394.201	7	2	1.022	1.065	1.093	1.056	1.058	1.047	1.068	1.054	1.061	1.005
	Avin_07800	trmA	tRNA (uracil-5-)-methyltransferase	2510.68	7	4	0.849	0.848	0.907	0.947	0.938	0.964	0.997	0.975	0.989	0.998
	Avin_07810	Avin_07810	Xanthine/uracil/vitamin C permease family	4265.96	8	5	0.788	0.829	0.847	0.841	0.87	0.883	0.908	0.897	0.854	0.871
	Avin_07830	Avin_07830	1,5 bisphosphokinase (PRPP forming)	0	2	0	NaN	NaN	NaN	NaN	NaN	NaN	NaN	NaN	NaN	NaN
	Avin_07840	Avin_07840	phosphate/phosphonate-binding periplasmic protein	441.846	3	1	1.052	1.045	1.12	1.175	1.088	1.111	1.067	1.041	1.03	1.084
	Avin_07850	bcpB	bacterioferritin comigratory protein BcpB	693.93	9	5	1.024	0.953	0.886	0.976	0.935	0.967	1.03	0.973	1.075	1.114
	Avin_07860	btuB	TonB-dependent vitamin B12 receptor	1153.57	19	8	1.078	1.14	1.116	1.124	1.123	1.164	1.103	1.078	1.047	1.067
	Avin_07910	Avin_07910	intracellular signalling protein with diguanylate cyclase and phosphodiesterase activities	3823.56	13	7	0.876	0.808	0.772	0.787	0.812	0.834	0.987	0.951	1.023	1.017
	Avin_07920	Avin_07920	hypothetical protein	0	1	0	NaN	NaN	NaN	NaN	NaN	NaN	NaN	NaN	NaN	NaN
	Avin_07930	Avin_07930	hypothetical protein	0	1	0	NaN	NaN	NaN	NaN	NaN	NaN	NaN	NaN	NaN	NaN
	Avin_07940	ppa	inorganic pyrophosphatase	119.407	10	6	0.434	0.397	0.58	0.172	-0.034	0.724	0.692	0.147	0.722	0.704
	Avin_07950	Avin_07950	conserved hypothetical protein	1068.16	9	3	0.666	0.765	0.877	0.748	0.924	0.85	0.795	0.749	0.78	0.748
	Avin_07960	Avin_07960	Zinc-containing alcohol dehydrogenase superfamily	3466.94	8	4	0.957	1.023	1.005	1.014	1.001	0.989	0.977	0.987	0.97	1.01
	Avin_07970	Avin_07970	hypothetical protein	355.915	3	2	1.088	1.188	1.046	1.049	1.153	1.173	1.036	1.109	1.028	1.068
	Avin_07980	Avin_07980	Iron-containing alcohol dehydrogenase	3395.09	6	5	0.94	0.946	0.954	0.929	0.965	0.945	1.005	0.984	1.045	1.047
	Avin_07990	Avin_07990	hypothetical protein	0	2	0	NaN	NaN	NaN	NaN	NaN	Inf	NaN	NaN	NaN	NaN
	Avin_08000	aldA	aldehyde dehydrogenase (NAD+)	2092.99	11	7	1.088	1.099	1.09	1.097	1.071	1.091	1.083	1.092	1.141	1.161
	Avin_08010	Avin_08010	hypothetical protein	0	1	0	NaN	NaN	NaN	NaN	NaN	NaN	NaN	NaN	NaN	NaN
	Avin_08020	Avin_08020	Sigma54-dependent transcriptional activator	1585.12	7	4	1.158	1.141	1.025	0.994	1.082	1.096	1.12	1.079	1.116	1.139
	Avin_08030	mpl	UDP-N-acetylmuramate:L-alanyl-gamma-D-glutamyl-meso-diaminopimelate ligase	558.39	11	2	0.074	0.471	0.961	0.875	0.834	0.973	1.032	0.977	1.084	1.006
	Avin_08040	ubiX	Phenylacrylic acid decarboxylase	293.303	6	4	0.648	0.497	0.7	0.629	0.583	0.741	0.728	0.669	0.603	0.53
	Avin_08050	Avin_08050	conserved hypothetical protein	0	4	0	NaN	NaN	NaN	NaN	NaN	NaN	NaN	NaN	NaN	NaN
	Avin_08090	Avin_08090	ABC transporter, ATP-binding component	317.532	4	1	0.758	0.652	1.159	1.112	0.962	0.931	1.057	1.078	1.132	1.063
	Avin_08100	Avin_08100	ABC transporter, permease component	2059.98	12	7	1.018	1.119	1.108	1.144	1.132	1.102	1.062	1.052	1.057	1.058
	Avin_08110	Avin_08110	hypothetical protein	1.07074	5	1	1.067	1.746	1.947	1.746	1.795	1.64	1.603	1.454	0.895	1.456
	Avin_08120	Avin_08120	hypothetical protein	2389.01	14	5	0.923	1.039	1.037	1.04	1.078	1.053	0.99	1.033	0.969	0.993
	Avin_08130	Avin_08130	ABC transporter, sulfate ester binding protein	2565.41	8	2	1.022	1.133	1.156	1.168	1.135	1.109	1.029	1.036	1.015	1.021
	Avin_08140	Avin_08140	Transcriptional regulator, LysR family	425.408	8	3	1.033	1.16	1.169	1.202	1.162	1.18	1.117	1.118	1.033	1.066
	Avin_08150	Avin_08150	TonB-dependent receptor	13285.5	33	18	0.919	0.975	1.01	1.024	0.965	0.972	1.007	0.982	1.014	1.008
	Avin_08160	Avin_08160	Taurine dioxygenase	431.539	12	5	1.02	1.044	0.953	0.856	0.976	1.003	1.038	1.025	0.989	0.96
	Avin_08170	Avin_08170	sulfate ester transport system substrate-binding protein	4182.19	7	4	0.939	1	0.965	0.968	0.956	0.956	1.006	0.984	1.016	1.038
	Avin_08190	Avin_08190	hypothetical protein	0	3	0	NaN	NaN	NaN	NaN	NaN	NaN	NaN	NaN	NaN	NaN
	Avin_08200	Avin_08200	TonB-dependent siderophore receptor	9613.03	26	16	0.958	0.986	1.037	1.029	0.989	0.999	1.042	1.028	1.048	1.052
	Avin_08210	Avin_08210	conserved hypothetical protein	4730.67	16	13	1.046	1.139	1.103	1.095	1.098	1.086	1.07	1.039	1.078	1.104
	Avin_08220	Avin_08220	conserved hypothetical protein	3366.91	16	6	0.928	0.968	0.903	0.975	0.917	0.963	0.951	0.918	0.92	0.942
	Avin_08230	Avin_08230	Arylsulfotransferase	4675.89	25	11	1.037	1.127	1.08	1.106	1.09	1.1	1.05	1.043	1.048	1.071
	Avin_08240	Avin_08240	GGDEF domain protein	13645.2	13	10	0.738	0.798	0.736	0.745	0.778	0.781	0.8	0.786	0.771	0.774
	Avin_08250	Avin_08250	hypothetical protein	90.1865	3	1	0.967	0.956	1.018	0.828	1.023	0.815	1.009	0.541	0.74	1.026
	Avin_08260	Avin_08260	hypothetical protein	33.0873	1	1	1.171	1.038	1.2	0.895	1.128	1.265	0.983	0.918	1.166	1.193
	Avin_08270	ftsH	ATP-dependent metallopeptidase M41, FtsH	2109.69	13	4	0.885	0.868	0.885	0.834	0.917	0.878	1.018	0.978	1.064	1.046
	Avin_08280	Avin_08280	conserved hypothetical protein	342.92	1	1	0.968	1.089	0.982	1.064	1.108	1.077	1.025	0.989	1	1.017
	Avin_08290	Avin_08290	conserved hypothetical protein	34.0872	2	1	0.22	-Inf	-Inf	0.96	0.977	0.945	1.015	0.853	1.077	1.052
	Avin_08300	lrgA	integral membrane protein, LrgA family	559.885	4	2	1.012	1.023	1.061	1.066	1.081	1.098	1.049	1.052	1.088	1.116
	Avin_08310	lrgB	membrane protein, LrgB family	465.995	4	2	0.979	0.978	1.074	1.023	1.004	0.976	1.058	1.039	1.048	1.052
	Avin_08320	Avin_08320	Peptidase S16, lon N-terminal	0	3	0	NaN	NaN	NaN	NaN	NaN	NaN	NaN	NaN	NaN	NaN
	Avin_08330	Avin_08330	sucrose isomerase	4008.84	25	15	1.009	1.121	1.061	1.041	1.095	1.111	1.044	1.033	1.031	1.014
	Avin_08340	Avin_08340	Acid phosphatase/vanadium-dependent haloperoxidase superfamily	1587.07	10	8	1.133	1.181	1.141	1.067	1.123	1.139	1.088	1.081	1.117	1.123
	Avin_08350	proA	Gamma-glutamyl phosphate reductase GPR	0.938026	7	1	-Inf	-Inf	-Inf	-Inf	-Inf	-Inf	-Inf	1.247	-Inf	0.956
	Avin_08360	nadD	nicotinate (nicotinamide) nucleotide adenylyltransferase	9.10131	3	1	0.49	-Inf	0.538	-Inf	-Inf	1.116	1.172	1.143	-Inf	1.029
	Avin_08370	Avin_08370	iojap-related protein	1219.01	1	1	0.727	0.706	0.817	0.758	0.873	0.858	0.969	0.929	0.978	0.955
	Avin_08380	Avin_08380	conserved hypothetical protein	24.0389	2	1	1.143	1.301	0.48	1.266	1.216	1.048	0.95	1.205	1.223	1.221
	Avin_08390	Avin_08390	Peptidoglycan glycosyltransferase	807.68	25	12	0.416	0.08	0.439	-0.333	0.605	0.533	0.472	0.449	0.44	0.249
	Avin_08400	rodA	rod shape-determining protein RodA	448.034	12	9	0.233	0.379	-0.274	-0.116	0.589	0.491	0.583	0.546	0.499	-0.275
	Avin_08410	mltB	lytic murein transglycosylase B	0.469013	12	1	-Inf	-Inf	-Inf	-Inf	-Inf	-Inf	-Inf	1.683	1.06	-Inf
	Avin_08420	Avin_08420	Rare lipoprotein, RlpA family	5.69001	13	1	1.31	1.387	0.636	-Inf	1.339	1.446	1.349	1.05	-Inf	0.596
	Avin_08430	dacA	D-Alanyl-D-Alanine carboxypeptidase	47.503	9	3	0.294	0.94	0.987	0.867	0.847	0.856	0.541	1.012	0.355	0.838
	Avin_08440	Avin_08440	conserved hypothetical protein	313.164	1	1	1.575	1.219	1.046	1.121	0.94	1.032	1.101	1.093	1.074	1.142
	Avin_08450	lipB	Lipoate-protein ligase B	35.2378	6	3	0.355	0.697	0.943	0.198	0.221	0.422	0.293	0.47	0.737	0.37
	Avin_08460	lipA	lipoic acid synthetase	0	5	0	NaN	NaN	NaN	NaN	NaN	Inf	Inf	Inf	Inf	Inf
	Avin_08480	Avin_08480	thiamine diphosphate-dependent enzyme	1163.06	12	6	1.064	1.086	1.156	1.156	1.145	1.103	1.052	1.074	1.063	1.08
	Avin_08490	Avin_08490	lytic murein transglycosylase	1792.27	7	5	1.12	1.132	1.007	0.952	1.014	1.03	1.02	1.037	1.06	1.03
	Avin_08500	Avin_08500	hypothetical protein	342.518	4	3	1.026	1.229	1.102	0.964	1.163	1.144	1.073	1.034	1.056	1.014
	Avin_08510	Avin_08510	conserved hypothetical protein	0	1	0	NaN	NaN	NaN	NaN	NaN	NaN	NaN	NaN	NaN	NaN
	Avin_08520	Avin_08520	Outer membrane efflux protein	51.7106	5	2	1.082	1.148	1.193	1.168	1.099	1.134	1.109	1.193	0.963	0.924
	Avin_08530	Avin_08530	efflux system component, RND family	241.022	8	5	1.112	1.245	1.142	1.111	1.237	1.16	1.13	1.082	1.099	1.081
	Avin_08540	Avin_08540	heavy metal efflux pump CzcA family	1730.2	13	6	1.011	1.094	1.112	1.098	1.091	1.091	1	1.05	0.988	0.994
	Avin_08550	Avin_08550	Transcriptional regulator, LysR family	1090.31	7	2	1.019	1.109	1.088	1.126	1.111	1.111	1.062	1.005	1.07	1.097
	Avin_08570	benR	transcriptional activator, BenR (AraC family)	7952.44	7	6	0.933	0.953	0.955	0.949	0.935	0.921	0.959	0.924	0.95	0.96
	Avin_08590	benA	Benzoate-1,2-dioxygenase oxygenase component, alpha subunit	16272.3	18	14	0.962	1.011	0.977	0.981	0.984	0.982	1	0.983	1.012	1.031
	Avin_08600	benB	benzoate-1,2-dioxygenase oxygenase component, beta subunit	567.712	9	3	0.79	0.942	0.876	0.853	0.906	1.028	0.938	1.009	0.938	0.995
	Avin_08610	benC	Benzoate 1,2-Dioxygenase Reductase	1408.95	13	8	1.037	1.097	1.128	1.073	1.111	1.093	1.045	1.057	1.053	1.064
	Avin_08620	benD	cis-1,2-dihydroxycyclohexa-3,4-diene carboxylate dehydrogenase	196.285	5	1	1.12	1.151	1.178	1.024	1.179	1.095	1.074	0.989	1.052	1.016
	Avin_08630	Avin_08630	benzoate transporter	7921.88	14	10	0.962	1.06	1.038	1.052	1.035	1.037	0.998	1.015	1.009	1.003
	Avin_08660	Avin_08660	benzoate-specific outer membrane porin	17320.6	20	13	0.949	1.007	0.971	0.984	0.999	0.997	1.004	0.988	1.003	1
	Avin_08670	xylJ	4-oxo-4-pentenoate hydratase, XylJ	12.1808	3	1	1.228	1.334	1.131	1.047	1.035	1.223	0.756	0.986	1.256	1.212
	Avin_08680	xylI	4-oxalocrotonate decarboxylase.XylI	527.71	9	2	0.975	1.149	1.141	1.19	1.148	1.097	1.081	1.047	1.119	1.12
	Avin_08700	xylQ	acetaldehyde dehydrogenase, XylQ	1717.74	1	1	0.75	0.632	0.506	0.393	0.715	0.741	0.87	0.821	0.912	0.923
	Avin_08710	xylT	ferredoxin, XylT	27.2556	2	1	-Inf	0.302	-Inf	0.927	-Inf	0.336	-Inf	0.796	-Inf	0.283
	Avin_08720	xylE	Catechol 2,3 dioxygenase, XylE	2143.03	7	6	1.014	1.05	1.057	1.077	1.046	1.012	1.043	1.041	1.064	1.059
	Avin_08730	xylG	2-hydroxymuconic semi-aldehyde dehydrogenase	2325.29	7	6	0.983	1.035	0.985	1.004	0.997	0.965	1.067	1.046	1.085	1.108
	Avin_08740	xylK	4-hydroxy-2-oxovalerate aldolase, XylK	1560.84	3	2	1.199	1.198	1.007	1.014	1.055	1.058	1.137	1.08	1.112	1.179
	Avin_08750	Avin_08750	Conserved hypothetical protein, DUF336	29.5253	2	1	1.047	0.427	0.871	0.938	0.488	1.084	1.014	1.237	1.189	1.226
	Avin_08760	Avin_08760	Transcriptional regulator, LysR family	205.805	5	1	1.081	1.004	0.959	1.014	0.923	1.002	1.04	1.008	1.044	1.13
	Avin_08770	Avin_08770	Conserved hypothetical protein	4839.7	10	6	0.93	1.044	1.062	1.03	0.994	1.034	0.971	0.972	0.961	0.942
	Avin_08780	Avin_08780	Conserved hypothetical protein	848.312	24	10	0.953	1.048	1.098	1.109	1.117	1.084	0.966	1.021	1.031	1.05
	Avin_08790	dmpI	4-oxalocrotonate tautomerase	118.092	4	2	0.971	1.083	1.132	1.191	1.272	1.219	0.965	1.21	1.015	0.995
	Avin_08800	dmpB	Extradiol ring-cleavage dioxygenase	2152.75	17	8	0.901	0.934	0.968	0.93	0.941	0.966	0.945	0.933	0.924	0.93
	Avin_08810	dmpP	Phenol hydroxylase, Ferredoxin subunit	1261.09	10	3	1.08	1.167	1.112	1.101	1.132	1.142	1.092	1.089	1.111	1.109
	Avin_08820	dmpO	Phenol hydroxylase subunit P4	338.004	2	1	1.013	1.118	1.142	1.178	1.168	1.146	0.99	1.024	1.053	1
	Avin_08830	dmpN	Phenol hydroxylase subunit P3	6252.76	19	12	0.931	1.016	0.97	0.932	0.972	0.998	0.973	0.963	0.997	0.999
	Avin_08840	dmpM	phenol hydroxylase, monooxygenase component P2	257.348	1	1	1.093	1.176	1.268	1.177	1.172	1.175	1.087	1.115	1.109	1.076
	Avin_08850	dpmL	Phenol hydroxylase subunit P1	7699.38	10	7	0.949	0.988	0.961	0.981	1.031	1.011	1.029	1.02	1.007	1.009
	Avin_08860	dmpK	Phenol hydroxylase subunit DmpK	117.186	5	1	0.693	1.028	0.64	0.711	1.062	1.102	0.982	1.048	0.822	0.846
	Avin_08880	Avin_08880	sigma54-dependent activator protein, XylR/DmpR family	1564.94	16	8	1.012	1.052	1.156	1.152	1.124	1.092	1.061	1.084	1.059	1.035
	Avin_08890	Avin_08890	hypothetical protein	144.286	2	1	0.932	1.001	0.809	0.832	0.939	1.058	0.643	0.919	0.904	0.677
	Avin_08900	Avin_08900	hypothetical protein	669.327	3	1	1.029	1.164	1.145	1.172	1.158	1.147	1.044	1.028	1.053	1.067
	Avin_08910	Avin_08910	conserved hypothetical protein	0	1	0	NaN	NaN	NaN	NaN	NaN	NaN	NaN	NaN	NaN	NaN
	Avin_08920	Avin_08920	conserved hypothetical protein	520.704	9	7	1.086	1.105	1.075	1.13	1.151	1.132	1.093	1.102	1.111	1.121
	Avin_08950	Avin_08950	Staphylococcus nuclease (SNase-like)	797.796	8	4	1.006	1.08	1.039	1.065	1.083	1.011	1.078	1.09	1.028	1.063
	Avin_08970	Avin_08970	non-conserved hypothetical protein	6899.6	9	7	0.932	0.986	0.929	0.94	1.006	0.995	0.988	0.964	0.99	0.986
	Avin_08980	holA	DNA polymerase III, delta subunit	43.1885	4	1	1.044	0.797	1.053	1.127	1.116	1.076	1.041	0.796	0.791	0.998
	Avin_08990	Avin_08990	conserved hypothetical protein	76.2713	8	4	0.686	0.712	0.836	-Inf	0.466	0.754	0.891	0.863	0.668	0.216
	Avin_09000	Avin_09000	Leucyl-tRNA synthetase	155.821	32	10	0.307	0.37	0.633	0.397	0.752	0.758	0.655	0.841	0.664	0.614
	Avin_09010	Avin_09010	conserved hypothetical protein	269.494	2	2	0.855	0.763	0.779	0.548	0.828	0.724	0.689	0.866	0.979	0.988
	Avin_09020	Avin_09020	conserved hypothetical protein	36.8439	3	1	1.062	1.268	1.054	0.957	0.922	1.104	0.77	1.003	1.066	1.11
	Avin_09030	lnt	apolipoprotein N-acyltransferase	57.9753	17	6	0.843	0.476	0.806	0.782	0.453	1.068	0.822	0.847	0.234	0.454
	Avin_09040	Avin_09040	CBS domain-containing transporter	2616.99	3	3	0.794	0.751	0.903	0.865	0.956	0.962	0.971	0.945	0.942	0.868
	Avin_09050	Avin_09050	conserved hypothetical protein	0	5	0	Inf	NaN	NaN	NaN	NaN	NaN	Inf	NaN	NaN	NaN
	Avin_09060	Avin_09060	PhoH-like protein	324.665	7	3	0.821	0.883	0.856	0.695	0.972	0.946	0.981	0.999	1.034	1.02
	Avin_09070	Avin_09070	hypothetical protein	15.1411	2	1	1.234	1.188	1.155	1.216	1.157	1.14	1.13	1.26	1.151	1.251
	Avin_09080	miaB	tRNA-i(6)A37 thiotransferase enzyme MiaB	784.51	9	5	0.932	0.896	0.954	0.775	1.071	1.044	1.069	1.074	1.086	1.115
	Avin_09110	Avin_09110	conserved hypothetical protein	3208.94	4	3	0.989	0.994	1.015	0.963	0.99	0.975	1.048	1.037	1.067	1.098
	Avin_09120	Avin_09120	Transcriptional regulator, LysR family	356.154	6	3	0.973	1.172	1.221	1.195	1.111	1.108	1.076	1.013	1.055	1.099
	Avin_09140	rhaU	L-rhamnose 1-epimerase	32.4147	3	1	1.119	0.938	1.174	0.368	1.009	0.963	-Inf	0.873	0.779	0.94
	Avin_09150	Avin_09150	RhaT l-rhamnose-proton symport 2	10748.7	18	10	0.926	0.912	1.004	0.987	0.978	0.972	1.039	1.03	1.066	1.084
	Avin_09160	Avin_09160	Short-chain dehydrogenase/reductase SDR	287.842	4	3	1.034	1.032	1.207	1.185	1.083	0.964	1.117	1.114	1.098	1.144
	Avin_09180	Avin_09180	Amidohydrolase 2	1373.27	4	1	1.039	1.041	1.063	1.041	1.085	1.048	1.111	1.108	1.139	1.143
	Avin_09190	Avin_09190	LamB type porin	9297.23	17	9	0.74	0.816	0.811	0.788	0.822	0.804	0.801	0.81	0.796	0.78
	Avin_09200	Avin_09200	hypothetical protein	23.4416	5	1	-Inf	1.23	0.341	-Inf	1.232	1.206	1.154	1.192	1.01	0.752
	Avin_09210	Avin_09210	MFS transporter	2946.56	14	9	1.03	1.062	1.163	1.148	1.125	1.115	1.064	1.097	1.053	1.048
	Avin_09220	Avin_09220	Mandelate racemase/muconate lactonizing enzyme	6993.4	13	9	0.993	1.009	0.979	0.987	1.001	0.979	1.03	1.014	1.051	1.061
	Avin_09230	hpaI	2,4-dihydroxyhept-2-ene-1,7-dioic acid aldolase	187.049	7	2	0.816	0.937	0.388	0.615	0.915	0.808	0.908	0.903	1.145	0.967
	Avin_09240	aldB	Aldehyde dehydrogenase	3017.55	7	3	0.949	0.999	0.943	1.014	1.044	1.018	1.066	1.047	1.075	1.051
	Avin_09250	Avin_09250	tetratricopeptide TPR-like helical protein	3799.33	10	7	0.646	0.685	0.698	0.661	0.793	0.754	0.768	0.723	0.712	0.727
	Avin_09260	hemL	glutamate-1-semialdehyde-2,1-aminomutase	1.87605	12	2	1.377	0.847	-Inf	0.837	0.834	-Inf	0.848	0.834	1.172	-Inf
	Avin_09270	thiE	Thiamine monophosphate synthase	28.7155	4	1	0.397	0.432	-Inf	-Inf	0.409	-Inf	0.332	-Inf	0.558	0.273
	Avin_09280	thiD	phosphomethylpyrimidine kinase protein	8.03057	3	1	-Inf	-Inf	-Inf	-Inf	-Inf	-Inf	1.085	-Inf	-Inf	-Inf
	Avin_09290	Avin_09290	acyl-CoA dehydrogenase	2251.9	16	9	1.095	1.143	1.119	1.069	1.089	1.088	1.09	1.065	1.093	1.121
	Avin_09300	Avin_09300	diaminopimelate decarboxylase	8170.48	8	6	0.87	0.903	0.925	0.879	0.909	0.893	0.956	0.917	0.963	0.959
	Avin_09310	Avin_09310	siderophore biosynthesis protein, IucA/IucC family	588.813	13	4	1.006	1.044	1.036	0.961	1.057	1.057	1.022	1.03	1.055	1.043
	Avin_09320	Avin_09320	transporter, MFS superfamily	689.777	11	7	1.002	1.049	1.009	0.996	1.065	1.024	0.981	0.964	0.901	0.937
	Avin_09330	Avin_09330	siderophore biosynthesis protein, IucA/IucC family	1703.79	12	9	0.996	1.122	1.085	1.066	1.095	1.096	1.042	1.054	1.038	1.034
	Avin_09340	Avin_09340	conserved hypothetical protein	263.317	5	3	0.958	0.954	1.015	0.992	1.075	1.051	1.049	0.973	1.081	1.01
	Avin_09350	Avin_09350	TonB-dependent siderophore receptor	10979.5	34	19	0.983	1.016	1.04	1.092	1.035	1.012	1.04	1.136	1.026	0.968
	Avin_09360	Avin_09360	2,4-dihydroxyhept-2-ene-1,7-dioic acid aldolase, HpcH/HpaI family	363.278	2	1	1.001	0.899	0.797	0.879	0.942	0.931	1.03	1.046	1.004	1.003
	Avin_09370	Avin_09370	AMP nucleosidase	3916.54	14	7	0.777	0.939	0.981	1.025	1.001	1.008	0.984	0.981	0.987	0.989
	Avin_09380	ureG	urease accessory protein UreG	4732.47	3	2	1.013	1.095	1.092	1.053	1.047	1.057	1.084	1.083	1.101	1.117
	Avin_09390	Avin_09390	Urease accessory protein UreF	290.108	2	1	0.847	0.888	0.893	0.945	0.964	0.954	0.998	1	0.941	0.975
	Avin_09400	ureE	urease accessory protein UreE	1180.14	4	2	0.948	0.979	1.007	0.993	0.967	0.93	0.98	0.991	0.999	0.974
	Avin_09410	Avin_09410	hypothetical protein	162.719	3	2	0.966	1.126	1.044	1.152	1.132	1.078	1.103	1.08	0.95	0.887
	Avin_09420	Avin_09420	myo-inositol dehydrogenase	3742.97	16	6	0.967	0.944	0.88	0.894	0.954	0.952	1.028	1.021	1.057	1.064
	Avin_09450	Avin_09450	hypothetical protein	762.531	4	3	0.968	1.056	1.034	1.06	1.009	1.052	1.01	0.946	1.051	1.04
	Avin_09460	dctA-2	C4-dicarboxylate transport protein	9805.71	11	6	0.875	0.963	0.993	0.972	0.986	0.988	0.945	0.954	0.934	0.928
	Avin_09470	Avin_09470	Alpha/beta hydrolase fold protein	687.702	8	6	1.06	1.143	1.16	1.214	1.193	1.159	1.063	1.099	1.033	1.052
	Avin_09480	Avin_09480	transcriptional regulator, LysR family	1060.36	7	6	1.09	1.16	1.123	1.137	1.125	1.178	1.084	1.131	1.111	1.136
	Avin_09490	Avin_09490	transcriptional regulator, LysR family	455.8	4	1	0.961	1.203	1.268	1.277	1.198	1.21	1.1	1.122	1.066	1.068
	Avin_09540	Avin_09540	IstB-like, transposition helper protein	0.535371	1	1	-Inf	-Inf	-Inf	-Inf	-Inf	-Inf	-Inf	-Inf	-Inf	-Inf
	Avin_09590	Avin_09590	conserved hypothetical protein	5857.8	18	7	0.868	0.947	0.931	0.91	0.958	0.963	0.943	0.944	0.949	0.956
	Avin_09600	Avin_09600	Transposase, IS4	1697.26	7	4	1.059	1.034	1.065	1.086	0.989	1.023	1.113	1.081	1.17	1.191
	Avin_09620	Avin_09620	hypothetical protein	1089.12	3	2	0.878	0.968	0.93	1	0.954	0.944	0.944	0.897	0.94	0.906
	Avin_09630	Avin_09630	hypothetical protein	190.448	2	1	1.019	1.245	1.174	1.188	1.19	1.161	1.093	1.049	1.103	1.07
	Avin_09640	Avin_09640	ABC transporter, transmembrane region, ATP binding component	555.346	100	11	0.959	1.046	1.145	0.996	1.083	1.05	1.021	1.017	1.06	1.042
	Avin_09670	Avin_09670	thioredoxin-like fold protein	1448.8	42	3	0.703	0.713	0.875	0.83	0.902	0.856	0.835	0.861	0.79	0.604
	Avin_09680	Avin_09680	AMP-dependent synthetase and ligase family protein	14271.1	109	50	0.891	1.015	1.03	1.035	1.044	1.046	0.986	0.995	0.975	0.982
	Avin_09690	Avin_09690	Non-ribosomal peptide synthetase, with condensation, AMP binding and thioesterase modules	10709.1	153	48	0.819	0.924	1.015	1.022	1.026	1.02	0.952	0.949	0.927	0.891
	Avin_09700	Avin_09700	lantibiotic modifying enzyme	2558.33	140	23	0.757	0.864	1.022	1.038	1.064	1.051	0.913	0.954	0.855	0.804
	Avin_09710	Avin_09710	hypothetical protein	317.001	49	7	0.786	0.967	1.208	1.184	1.151	1.179	0.852	0.959	0.793	0.732
	Avin_09720	Avin_09720	ABC transporter, transmembrane region, ATP binding component	1270.89	119	18	0.765	0.937	1.033	1.054	1.096	1.103	0.889	0.946	0.83	0.832
	Avin_09722	Avin_09722	DSBA oxidoreductase	307.975	55	6	0.746	0.965	1.128	1.198	1.151	1.102	0.914	0.931	0.836	0.865
	Avin_09724	dsbB	disulfide bond formation protein	288.356	31	4	0.826	1.006	1.03	1.183	1.068	1.104	0.922	0.879	0.832	0.905
	Avin_09780	Avin_09780	transposase IS4 family	370.149	3	2	0.971	1.112	1.115	1.119	1.165	1.032	1.11	1.055	1.091	1.051
	Avin_09800	leuD2	3-isopropylmalate dehydratase small subunit LeuD2	0	1	0	NaN	NaN	NaN	NaN	NaN	NaN	NaN	NaN	NaN	NaN
	Avin_09810	leuC2	3-isopropylmalate dehydratase large subunit, LeuC2	3856.62	12	9	1.084	1.126	1.132	1.14	1.115	1.115	1.085	1.073	1.092	1.105
	Avin_09820	Avin_09820	hypothetical protein	0	2	0	NaN	NaN	NaN	NaN	NaN	NaN	NaN	NaN	NaN	NaN
	Avin_09830	Avin_09830	Conserved hypothetical protein 2001	5743.77	12	8	0.991	1.001	0.987	1.015	1.003	1.018	1.032	1.04	1.064	1.062
	Avin_09840	Avin_09840	conserved hypothetical protein	2713.36	8	5	1.028	1.071	1.084	1.062	1.063	1.07	1.021	1.045	0.996	1.011
	Avin_09860	Avin_09860	membrane protein	1670.93	11	6	1.401	1.341	1.234	1.193	1.178	1.152	1.137	1.152	1.148	1.241
	Avin_09870	Avin_09870	hypothetical protein	0	2	0	Inf	NaN	NaN	NaN	NaN	Inf	NaN	NaN	NaN	NaN
	Avin_09880	ureC	urease, alpha subunit	1961.26	6	2	0.897	0.923	0.979	1.03	0.977	0.98	1.008	0.956	1.015	1.013
	Avin_09890	ureB	Urease, beta subunit	0.469013	3	1	-Inf	1.129	-Inf	-Inf	-Inf	-Inf	-Inf	-Inf	-Inf	-Inf
	Avin_09900	ureA	Urease, gamma subunit	1177.66	1	1	0.909	1.006	1.028	1.051	1.089	1.004	1.031	1.018	1.029	1.033
	Avin_09910	Avin_09910	Urease accessory protein UreD	6.56618	5	1	-Inf	-Inf	1.124	1.319	1.253	-Inf	-Inf	1.042	0.854	1.144
	Avin_09920	eutB	Ethanolamine ammonia lyase, large subunit	4355.87	11	7	1.085	1.133	1.081	1.033	1.067	1.078	1.054	1.064	1.051	1.059
	Avin_09930	eutC	Ethanolamine ammonia-lyase, small subunit	978.673	4	4	1.065	1.195	1.148	1.165	1.111	1.098	1.079	1.028	1.051	1.044
	Avin_09940	rluE	Pseudouridine synthase, RluE	52.697	2	1	1.229	1.215	1.193	1.114	1.189	1.191	1.055	1.135	1.112	0.692
	Avin_09960	Avin_09960	transcriptional regulator, AsnC/Lrp family	852.528	4	3	1.1	1.116	0.876	0.887	1.076	1.049	1.054	1.032	1.071	1.139
	Avin_09970	Avin_09970	Cation efflux protein	119.416	4	2	0.921	0.966	0.646	0.944	1.003	0.815	0.99	1.035	1.076	1.164
	Avin_09980	Avin_09980	conserved hypothetical protein	2310.72	4	4	0.947	0.972	0.986	0.987	0.973	0.964	1.013	1.011	1.009	1.04
	Avin_09990	hrpB	DEAH-box ATP-dependent helicase HrpB	65.3513	8	5	1.139	1.223	1.244	1.097	1.225	1.206	1.12	1.109	1.096	1.215
	Avin_10000	Avin_10000	Short-chain dehydrogenase/reductase SDR	0	2	0	NaN	NaN	NaN	NaN	NaN	NaN	NaN	NaN	NaN	NaN
	Avin_10010	Avin_10010	DEAD/DEAH box ATP-dependent RNA helicase	203.208	6	2	1.538	1.525	1.051	1.199	1.248	1.182	1.236	1.165	1.049	1.03
	Avin_10020	Avin_10020	HI0933-like protein	183.891	6	3	1.3	1.235	1.229	1.302	1.158	1.166	1.136	1.101	1.104	1.137
	Avin_10030	Avin_10030	histone deacetylase superfamily	2238.09	10	6	0.932	0.959	0.842	0.916	0.93	0.925	0.907	0.926	0.905	0.936
	Avin_10040	Avin_10040	hypothetical protein	6651.53	4	3	0.945	0.967	0.973	0.952	0.921	0.967	0.996	0.993	0.994	0.983
	Avin_10050	Avin_10050	bacterioferritin protein	2030.45	6	5	0.996	1.1	1.059	1.131	1.045	1.07	1.033	1.05	1.031	1.036
	Avin_10060	cueR	Cu(I)-responsive transcriptional regulator, MerR family	0	3	0	NaN	NaN	NaN	NaN	NaN	NaN	NaN	NaN	Inf	NaN
	Avin_10070	Avin_10070	heavy metal transport/detoxification protein	0	2	0	NaN	NaN	NaN	NaN	NaN	NaN	NaN	NaN	NaN	NaN
	Avin_10080	Avin_10080	Transcriptional regulator, TetR family	0	5	0	NaN	Inf	Inf	NaN	Inf	Inf	NaN	NaN	NaN	NaN
	Avin_10090	Avin_10090	Drug resistance transporter Bcr/CflA subfamily	2083.43	8	6	1.046	0.969	1.029	1.087	1.001	1.034	1.087	1.042	1.114	1.089
	Avin_10100	Avin_10100	conserved hypothetical protein	138.216	1	1	1.102	1.158	1.242	1.095	1.215	1.171	1.06	1.076	1.065	1.112
	Avin_10110	Avin_10110	conserved hypothetical protein	240.38	4	2	1.284	1.236	1.172	1.185	1.171	1.128	1.056	0.957	1.051	1.093
	Avin_10120	Avin_10120	cytochrome b561 family protein	854.384	4	3	1.004	1.077	1.06	1.052	1.001	1.024	1.06	0.987	1.095	1.012
	Avin_10130	Avin_10130	dioxygenase	998.267	9	4	1.009	0.896	0.973	0.986	0.979	1.002	1.057	1.077	1.095	1.081
	Avin_10140	Avin_10140	alpha/beta hydrolase	538.953	7	3	1.104	1.15	1.104	1.136	1.122	1.126	1.126	1.079	1.101	1.106
	Avin_10150	Avin_10150	conserved hypothetical protein	5427.76	10	2	0.785	0.692	0.547	0.497	0.794	0.754	0.868	0.859	0.877	0.844
	Avin_10160	Avin_10160	conserved hypothetical protein	3860.62	9	5	0.928	0.964	0.882	0.9	0.968	1.011	1.032	1.01	0.998	0.998
	Avin_10170	Avin_10170	FabD/lysophospholipase-like protein	877.898	6	2	1.075	1.169	1.168	1.139	1.127	1.101	1.019	1.093	1.028	1.005
	Avin_10180	selD	selenide, water dikinase, SelD	2723.27	7	6	0.925	0.933	0.871	0.861	0.904	0.905	1.018	0.972	1.021	1.079
	Avin_10190	Avin_10190	Rhodanese-like protein	5393.81	11	6	0.923	0.858	0.742	0.771	0.861	0.87	0.954	0.931	0.966	0.972
	Avin_10200	Avin_10200	Glycosyl transferase, group 1	4352.14	8	3	0.886	0.891	0.943	0.976	0.926	0.917	0.966	0.952	0.968	0.967
	Avin_10210	Avin_10210	hypothetical protein	34.0782	4	1	1.159	1.139	1.169	1.14	1.194	1.292	1.178	1.046	0.95	1.141
	Avin_10220	Avin_10220	conserved hypothetical protein	1969.76	6	5	0.999	1.026	0.998	1.002	1.029	1.019	1.005	1.012	1.031	1.031
	Avin_10230	Avin_10230	Di-heme cytochrome c peroxidase, CCP_MauG family	3316.05	13	8	0.868	0.904	0.921	0.931	0.886	0.887	0.931	0.945	0.969	0.933
	Avin_10240	Avin_10240	hypothetical protein	256.423	3	2	1.005	1.083	1.036	0.978	1.173	0.989	1.074	1.058	1.041	1.114
	Avin_10250	Avin_10250	conserved hypothetical protein	89.0056	3	2	1.116	1.242	1.222	1.298	1.273	1.299	1.095	1.21	1.154	1.039
	Avin_10260	folB	Dihydroneopterin aldolase	2423.77	6	3	1.002	1.08	1.039	1.087	1.049	1.038	0.973	0.993	0.979	0.991
	Avin_10270	Avin_10270	Short-chain dehydrogenase/reductase SDR	1397.63	9	4	1.097	1.15	1.056	1.121	1.107	1.074	1.067	1.018	1.055	1.07
	Avin_10280	mdcA	malonate decarboxylase, alpha subunit	9906.75	14	13	0.914	0.894	0.867	0.88	0.872	0.892	0.971	0.944	0.98	1
	Avin_10290	citG	Triphosphoribosyl-dephospho-CoA synthase	0	3	0	NaN	NaN	NaN	NaN	NaN	NaN	NaN	NaN	NaN	Inf
	Avin_10310	mdcD	malonate decarboxylase, beta subunit	392.666	4	2	1.034	0.979	1.194	1.044	1.115	1.131	1.1	1.097	1.125	1.117
	Avin_10320	Avin_10320	Malonate decarboxylase gamma subunit	789.111	9	4	1.021	1.1	0.98	1.035	1.044	1.053	1.029	1.065	1.063	1.013
	Avin_10330	mdcG	phosphoribosyl-dephospho-CoA transferase	0	1	0	NaN	NaN	NaN	NaN	NaN	NaN	NaN	NaN	NaN	NaN
	Avin_10340	Avin_10340	acyl-carrier-protein S-malonyltransferase	240.84	4	2	1.199	1.213	1.235	1.225	1.189	1.171	1.124	1.129	1.162	1.148
	Avin_10350	madL	malonate transporter, MadL subunit	4123.13	1	1	0.88	0.959	1.061	1.071	0.985	1.011	1.002	1.013	0.998	1
	Avin_10360	madM	malonate transporter, MadM subunit	2168.17	7	4	0.996	1.022	0.954	0.963	0.983	0.975	1.049	1.003	1.017	1.061
	Avin_10370	Avin_10370	hypothetical protein	0	2	0	NaN	NaN	NaN	NaN	NaN	NaN	NaN	NaN	NaN	NaN
	Avin_10380	Avin_10380	conserved hypothetical protein	3011.26	12	9	1.014	0.999	1.048	1.044	1.031	1.056	1.076	1.078	1.07	1.112
	Avin_10390	Avin_10390	malonate utilisation transciptional regulator, LysR family	3787.83	6	2	0.863	0.847	0.76	0.795	0.844	0.863	0.977	0.942	0.985	0.968
	Avin_10400	Avin_10400	conserved hypothetical protein	124.406	5	2	1.07	1.112	1.132	1.061	1.092	1.047	1.092	1.012	1.011	0.947
	Avin_10410	Avin_10410	Sulfatase	11033.6	31	14	1.001	1.043	1.036	1.072	1.005	0.985	1.015	1.02	1.019	1.012
	Avin_10420	Avin_10420	hypothetical protein	154.751	1	1	0.915	1.032	0.092	0.027	0.527	0.702	0.962	1.009	0.954	0.86
	Avin_10430	nhaA	Na+/H+ antiporter NhaA	5714.61	10	5	0.809	0.768	0.284	0.308	0.387	0.431	0.88	0.895	0.89	0.891
	Avin_10440	Avin_10440	TonB-dependent siderophore receptor	3646.64	26	13	1.017	1.129	1.067	1.077	1.077	1.087	1.064	1.041	1.073	1.071
	Avin_10450	Avin_10450	hypothetical protein	77.9438	3	2	1.113	1.13	1.099	1.137	1.245	1.037	1.065	1.004	1.07	0.96
	Avin_10460	Avin_10460	Anti-sigma factor, FecR family	721.445	7	4	0.938	0.998	1.009	0.957	1.036	1.034	1.067	1.04	1.028	1.039
	Avin_10480	Avin_10480	ECF sigma factor, FecI family	1954.18	5	5	1.088	1.126	1.098	1.108	1.082	1.075	1.046	1.047	1.073	1.076
	Avin_10490	Avin_10490	potassium proton antiporter	419.231	9	4	1.04	0.983	1.084	1.015	1.007	1.043	1	0.896	1.04	1.036
	Avin_10510	fixFd	4Fe-4S ferredoxin, iron-sulfur binding domain protein	836.659	2	1	0.58	0.659	0.668	0.338	0.609	0.493	0.746	0.65	0.747	0.781
	Avin_10520	fixA	Electron transfer flavoprotein beta-subunit, FixA	6977.69	7	4	0.93	0.965	1.043	1.06	1.037	1.031	1.006	0.992	1.054	1.07
	Avin_10530	fixB	electron transfer flavoprotein, alpha subunit, FixB	2332.25	7	4	0.989	1.106	1.106	1.131	1.114	1.095	1.044	1.026	1.048	1.067
	Avin_10540	fixC	electron-transferring-flavoprotein dehydrogenase, FixC	2619.63	14	11	0.989	1.012	1.057	1.071	1.068	1.042	1.058	1.023	1.091	1.107
	Avin_10550	fixX	FixX ferredoxin-like protein	0	1	0	NaN	NaN	NaN	NaN	NaN	NaN	NaN	NaN	NaN	NaN
	Avin_10560	Avin_10560	ferritin-like protein	356.327	5	4	1.117	1.212	1.163	1.119	1.134	1.175	1.123	1.082	1.086	1.162
	Avin_10570	Avin_10570	Integral membrane protein TerC family	1826.97	10	9	0.939	0.99	1.098	1.121	1.133	1.13	1.003	1.025	1.007	1.001
	Avin_10580	Avin_10580	Response regulator	822.441	5	3	1.183	1.169	1.139	1.075	1.16	1.151	1.028	1.013	1.096	1.082
	Avin_10590	Avin_10590	sensory histidine protein kinase	2003.33	13	6	1.027	1.018	1.01	1.04	1.048	1.064	1.009	0.966	1.083	1.074
	Avin_10600	Avin_10600	Phosphate transporter	10170.5	20	12	0.897	0.937	1.032	1.038	1.007	1.012	1.005	1.013	0.996	1.017
	Avin_10610	tonB	TonB protein	0	4	0	NaN	NaN	NaN	NaN	Inf	NaN	NaN	NaN	NaN	Inf
	Avin_10620	Avin_10620	TonB system transport protein ExbD	27.5919	7	1	0.957	0.888	0.307	0.893	0.502	0.333	-Inf	0.736	0.925	0.5
	Avin_10630	Avin_10630	tonB-system proton channel, ExbB	66.2545	7	3	0.837	0.262	0.125	-Inf	0.379	0.652	0.851	0.513	1.061	0.852
	Avin_10640	Avin_10640	OprE-like outer membrane porin	12537.8	23	16	0.974	1.018	1.131	1.156	1.026	1.039	1.032	1.029	1.042	1.05
	Avin_10650	Avin_10650	hypothetical protein	121.707	4	1	0.799	0.644	0.898	-0.071	0.81	0.975	0.979	0.728	0.99	1.061
	Avin_10660	Avin_10660	acetyl-CoA synthetase	24959.8	20	12	0.816	0.886	0.827	0.852	0.841	0.858	0.874	0.865	0.893	0.904
	Avin_10670	Avin_10670	transcriptional regulator, LysR family	1928.23	10	7	1.066	1.145	1.102	1.129	1.095	1.109	1.043	1.034	1.003	1.018
	Avin_10680	Avin_10680	acyl-CoA dehydrogenase	1019.04	10	4	1.025	1.084	1.05	1.07	1.054	1.071	1.079	1.048	1.065	1.082
	Avin_10690	Avin_10690	Enoyl-CoA hydratase/isomerase	1439.1	9	6	1.099	1.146	1.142	1.146	1.118	1.106	1.087	1.08	1.121	1.119
	Avin_10700	Avin_10700	3-hydroxyisobutyrate dehydrogenase	518.807	3	2	1.055	1.135	1.098	1.089	1.075	1.13	1.049	1.018	1.061	0.991
	Avin_10710	Avin_10710	Enoyl-CoA hydratase/isomerase	490.992	4	3	1.129	1.225	1.114	1.154	1.173	1.113	1.079	1.065	1.083	1.118
	Avin_10720	Avin_10720	methylmalonate-semialdehyde dehydrogenase	620.02	5	2	1.103	1.2	1.175	1.148	1.157	1.192	1.124	1.056	1.086	1.078
	Avin_10730	Avin_10730	transcriptional regulator, LysR family	195.85	7	2	0.984	1.114	1.21	1.289	1.19	1.164	1.074	1.059	1.059	1.047
	Avin_10740	Avin_10740	Ribonuclease T2	14921.9	14	12	0.899	0.923	0.912	0.929	0.952	0.968	0.982	0.968	0.98	0.976
	Avin_10750	Avin_10750	conserved hypothetical protein	186.811	2	1	0.748	0.819	0.571	0.674	0.785	0.895	1.004	0.955	1.072	1.08
	Avin_10760	Avin_10760	Glu/Leu/Phe/Val dehydrogenase	4944.84	9	6	0.941	0.987	0.961	0.976	0.976	1.009	0.994	0.998	1.012	1.002
	Avin_10770	Avin_10770	TPP-dependent dehydrogenase, E1 component alpha subunit, E1_dh family	4192.62	8	3	0.888	0.908	0.793	0.736	0.839	0.841	0.929	0.913	0.94	0.944
	Avin_10780	Avin_10780	TPP-dependent dehydrogenase, E1 component beta subunit	81.886	4	2	1.166	1.268	1.204	1.194	1.27	1.238	1.112	1.148	1.134	1.161
	Avin_10790	Avin_10790	dihydrolipoamide acetyltransferase	231.96	7	2	1.044	1.244	1.135	1.161	1.131	1.141	1.103	1.076	1.013	1.036
	Avin_10800	Avin_10800	conserved hypothetical protein	924.951	1	1	1.106	1.202	1.165	1.14	1.14	1.155	1.137	1.135	1.138	1.163
	Avin_10810	Avin_10810	Phosphate-starvation-inducible E (PsiE) protein	6258.76	9	7	0.654	0.63	0.815	0.815	0.877	0.866	0.832	0.839	0.798	0.803
	Avin_10820	Avin_10820	helicase protein	813.809	15	6	1.006	1.065	1.131	1.183	1.111	1.083	1.043	1.082	1.061	1.029
	Avin_10850	Avin_10850	conserved hypothetical protein	132.867	3	1	1.07	1.102	1.152	1.046	1.088	1.136	0.997	1.033	1.04	1.012
	Avin_10860	algA	mannose-1-phosphate guanylyltransferase/mannose-6-phosphate isomerase	8794.74	12	9	0.977	1.029	0.942	0.972	0.996	0.988	1.01	0.991	1.007	1.019
	Avin_10870	algF	Alginate biosynthesis protein	2480.53	7	5	1.057	1.021	0.948	0.939	0.931	0.857	0.927	0.897	0.955	0.974
	Avin_10880	algV	Alginate biosynthesis protein AlgV	437.182	7	4	1.255	1.247	1.088	1.133	1.128	1.108	1.089	1.122	1.071	1.159
	Avin_10890	algI	Alginate O-acetyl transferase	10272.1	21	13	0.927	0.978	0.916	0.944	0.943	0.935	0.94	0.935	0.932	0.947
	Avin_10900	algL	alginate lyase; Poly(beta-D-mannuronate) lyase	1466.02	11	5	1.087	1.134	1.105	1.111	1.08	1.089	1.064	1.044	1.048	1.074
	Avin_10910	algX	alginate biosynthesis protein AlgX	11711.9	18	10	0.951	0.987	0.877	0.869	0.885	0.901	0.948	0.931	0.969	0.972
	Avin_10920	algG	Mannuronan C-5-Epimerase	7248.96	27	15	0.96	1.052	1.093	1.123	1.027	1.026	0.988	0.991	0.997	1.011
	Avin_10930	algJ	alginate biosynthesis outer membrane protein AlgJ	3566.99	15	8	0.919	0.961	0.869	0.842	0.881	0.909	0.951	0.946	0.952	0.935
	Avin_10940	algK	Alginate biosynthetic protein AlgK	4887.33	20	15	1.053	1.057	1.048	1.089	1.028	1.045	1.078	1.081	1.092	1.091
	Avin_10950	alg44	alginate biosynthesis protein Alg44	307.164	4	3	1.043	1.067	0.966	1.059	1.045	1.014	0.994	0.923	0.972	0.967
	Avin_10960	alg8	alginate biosynthesis protein Alg8	6512.11	18	13	0.971	1.024	1.024	1.039	0.974	0.96	1.003	0.997	1.002	1.004
	Avin_10970	algD	GDP-mannose 6-dehydrogenase	5148.55	11	9	1.101	1.16	1.152	1.152	1.113	1.106	1.075	1.078	1.085	1.102
	Avin_10980	Avin_10980	conserved hypothetical protein	455.381	7	2	1.126	1.223	1.255	1.255	1.216	1.196	1.079	1.125	1.025	1
	Avin_10990	Avin_10990	hypothetical protein	39.9054	2	1	1.033	1.185	1.306	1.103	1.212	1.18	1.215	1.036	1.186	0.948
	Avin_11000	Avin_11000	conserved hypothetical protein	8831.41	9	6	0.867	0.875	0.837	0.835	0.887	0.878	0.944	0.939	0.926	0.923
	Avin_11020	Avin_11020	hypothetical protein	389.467	3	2	0.84	0.83	0.885	0.833	0.974	0.892	1.006	1.051	0.973	0.998
	Avin_11030	Avin_11030	hypothetical protein	0	1	0	NaN	NaN	NaN	NaN	NaN	NaN	NaN	NaN	NaN	NaN
	Avin_11040	Avin_11040	Cytochrome bd ubiquinol oxidase, subunit II	8216.18	8	6	0.889	0.91	0.994	1.014	0.938	0.934	1.031	1.02	1.044	1.031
	Avin_11050	Avin_11050	Cytochrome bd ubiquinol oxidase, subunit I	631.917	11	6	0.937	1.056	1.146	1.2	1.143	1.107	1.036	1.043	1.011	0.997
	Avin_11070	Avin_11070	conserved hypothetical membrane-anchored protein	229.164	3	3	1.095	1.153	1.051	1.219	1.129	1.079	1.075	1.166	1.044	1.03
	Avin_11080	Avin_11080	conserved hypothetical protein	1284.26	4	4	1	1.009	1.06	1.056	1.067	1.034	1.005	1.015	1.062	1.039
	Avin_11090	Avin_11090	Short-chain dehydrogenase/reductase	2785.28	8	6	1.075	1.091	1.114	1.136	1.091	1.09	1.109	1.099	1.093	1.119
	Avin_11100	Avin_11100	conserved hypothetical protein	3112.29	9	7	1.009	1.044	1.118	1.135	1.083	1.093	1.092	1.047	1.084	1.056
	Avin_11110	Avin_11110	conserved hypothetical protein	1674.03	12	9	1.014	1.108	1.147	1.143	1.125	1.152	1.062	1.041	1.035	1.054
	Avin_11120	algB	Response regulator, sigma54-dependent regulatory protein; AlgB	4259.03	10	6	0.79	0.836	0.791	0.834	0.82	0.823	0.862	0.835	0.856	0.885
	Avin_11150	Avin_11150	conserved hypothetical protein	1630.9	3	2	0.716	0.827	0.801	0.676	0.8	0.803	0.747	0.801	0.746	0.8
	Avin_11160	Avin_11160	conserved hypothetical protein	0	2	0	NaN	NaN	NaN	NaN	NaN	NaN	NaN	NaN	Inf	NaN
	Avin_11170	coxB	cytochrome o ubiquinol oxidase, subunit II	88.0495	3	1	0.97	1.224	1.015	0.953	1.196	1.128	1.1	1.141	1.015	0.993
	Avin_11180	coxA	cytochrome o ubiquinol oxidase, subunit I	4328.65	19	12	0.912	1.041	1.061	1.065	1.067	1.061	0.987	1.001	0.928	0.965
	Avin_11190	Avin_11190	hypothetical protein	0	1	0	NaN	NaN	NaN	NaN	NaN	NaN	NaN	NaN	NaN	NaN
	Avin_11200	Avin_11200	membrane-like protein	28.5164	4	1	1.158	1.109	0.529	0.395	1.272	1.167	1.169	0.907	1.184	1.116
	Avin_11210	Avin_11210	amidohydrolase	4961.01	10	9	0.986	1.092	1.042	1.021	1.047	1.078	1.014	1.034	0.995	1.016
	Avin_11220	Avin_11220	Conserved hypothetical protein, DUF328	3167.46	10	6	0.966	1.008	0.935	0.961	0.988	1.015	1.005	1.028	1.008	0.998
	Avin_11230	Avin_11230	cation transporter	149.07	6	3	1.04	0.965	0.937	0.904	1.109	1.124	0.988	1.158	1.058	1.134
	Avin_11240	Avin_11240	PhoH-like protein	1842.9	8	5	0.971	1.052	1.041	0.999	1.059	1.094	1.062	1.042	1.089	1.086
	Avin_11260	moaC	molybdenum cofactor biosynthesis protein C	0	2	0	NaN	NaN	Inf	NaN	NaN	NaN	NaN	Inf	NaN	NaN
	Avin_11270	moaD	Molybdopterin converting factor, small subunit	59.135	1	1	1.018	0.733	0.843	0.237	1.034	0.914	0.742	0.978	0.825	1.018
	Avin_11280	moaE	Molybdopterin converting factor, large subunit	40.1979	4	2	1.119	1.053	0.229	1.145	0.989	1.162	1.052	0.998	1.102	1.054
	Avin_11290	rhlB	ATP-dependent RNA helicase RhlB	4104.91	11	6	0.964	1.029	0.902	0.879	1.022	1.007	1.027	1.015	1.013	1.011
	Avin_11300	estB	Carboxylesterase I	720.851	4	2	0.982	0.995	1.008	0.983	0.981	0.98	1.025	1.015	1.09	1.072
	Avin_11310	Avin_11310	hypothetical protein	0	1	0	NaN	NaN	NaN	NaN	NaN	NaN	NaN	NaN	NaN	NaN
	Avin_11330	Avin_11330	hypothetical protein	58.5906	2	1	0.923	1.286	0.63	0.997	1.03	1.117	1.013	1.053	1.062	1.05
	Avin_11340	Avin_11340	Bacterial outer membrane porin	5371.98	20	16	0.968	1.026	1.042	1.018	1.045	1.05	0.998	0.987	0.984	0.976
	Avin_11350	Avin_11350	excinuclease ABC subunit c, (GIY-YIG) domain protein	2494.38	5	3	1.02	1.11	1.126	1.131	1.096	1.1	1.048	1.05	1.02	1.012
	Avin_11360	Avin_11360	conserved hypothetical protein	1001.38	4	2	1.037	1.043	1.072	1.028	1.039	1.066	1.06	1.025	1.014	1.037
	Avin_11370	Avin_11370	conserved hypothetical protein	2557.45	7	3	1.131	1.182	1.162	1.179	1.124	1.124	1.103	1.102	1.141	1.144
	Avin_11380	apc4	acetophenone carboxylase	4819.83	19	14	1.024	1.084	1.06	1.042	1.069	1.061	1.07	1.051	1.079	1.098
	Avin_11390	apc3	acetophenone carboxylase	11301.4	23	12	0.856	0.938	0.834	0.874	0.906	0.901	0.901	0.904	0.901	0.909
	Avin_11400	apc2	acetophenone carboxylase gamma subunit	41.967	4	2	1.175	1.179	1.343	1.29	1.312	1.208	1.063	1.201	1.035	1.156
	Avin_11410	apc1	acetophenone carboxylase	4888.74	17	11	1.028	1.07	1.037	1.037	1.045	1.018	1.043	1.023	1.05	1.047
	Avin_11420	Avin_11420	sigma54-dependent activator protein	8434.97	8	6	0.929	0.965	0.918	0.919	0.922	0.934	0.98	0.976	1.02	1.01
	Avin_11430	Avin_11430	cobalamin biosynthesis CobW-like domain protein	330.332	6	3	1.081	1.226	1.204	1.157	1.166	1.165	1.084	1.087	1.104	1.051
	Avin_11440	Avin_11440	conserved hypothetical protein	834.758	5	4	1.14	1.255	1.217	1.177	1.208	1.158	1.102	1.083	1.118	1.071
	Avin_11450	Avin_11450	Nucleoid-associated bacterial protein	3697.32	13	9	1.037	1.058	1.049	1.057	1.061	1.062	1.054	1.057	1.094	1.103
	Avin_11460	Avin_11460	HAD-superfamily hydrolase, subfamily IA, variant 3	335.579	3	2	0.657	0.822	1.108	1.12	1.108	1.117	1.057	1.047	0.906	0.959
	Avin_11470	Avin_11470	conserved hypothetical protein	2210.7	11	5	1.079	1.065	1.073	1.057	1.018	1.016	1.072	1.08	1.073	1.076
	Avin_11490	Avin_11490	Transcriptional regulator, LysR family	32.0829	4	1	0.233	1.103	-Inf	-Inf	0.833	0.659	0.311	0.945	0.214	0.689
	Avin_11500	Avin_11500	Catalytic LigB subunit of aromatic ring-opening dioxygenase	1474.33	5	4	1.09	1.139	1.143	1.092	1.091	1.126	1.076	1.087	1.114	1.1
	Avin_11510	Avin_11510	Short-chain dehydrogenase/reductase SDR	3217.41	8	3	0.894	0.881	0.775	0.827	0.891	0.902	1.007	0.964	1.006	1.013
	Avin_11520	Avin_11520	conserved hypothetical protein	34.2019	1	1	1.033	0.955	-Inf	1.177	0.779	1.214	-Inf	0.842	0.996	0.836
	Avin_11530	Avin_11530	Cytochrome B561 family protein	130.694	2	2	0.965	1.171	1.111	1.183	1.214	1.146	1.127	1.154	1.073	1.08
	Avin_11540	Avin_11540	Exonuclease, SbcD-type	7582.57	6	3	0.927	1.002	1.004	0.957	1.008	0.977	1.022	1.016	1.032	1.057
	Avin_11550	Avin_11550	ATP-dependent dsDNA exonuclease SbcC	123.646	10	3	1.173	1.263	1.197	1.082	1.172	1.244	1.194	1.229	1.171	1.221
	Avin_11560	Avin_11560	hypothetical protein	0.469013	2	1	1.094	1.129	-Inf	-Inf	1.123	-Inf	1.241	1.109	1.28	-Inf
	Avin_11570	Avin_11570	Integral membrane protein, TerC family	2272.88	8	4	0.897	1.001	0.934	0.917	0.992	0.973	0.965	0.984	0.963	0.959
	Avin_11580	Avin_11580	acetyltransferase (GNAT) family	9972.45	11	4	1.003	1.023	0.983	0.96	1.009	0.996	1.019	1.007	1.039	1.045
	Avin_11590	Avin_11590	Conserved hypothetical protein	2750.66	8	5	0.925	0.867	0.879	0.848	0.915	0.862	1.023	1.034	1.087	1.101
	Avin_11600	Avin_11600	intracellular signalling protein with diguanylate cyclase and phosphodiesterase activities	9127.52	11	5	1.006	1.028	0.975	0.948	1.021	1.03	0.988	1.047	1.016	1.023
	Avin_11610	Avin_11610	hypothetical protein	169.233	7	4	1.068	1.131	0.986	0.933	1.14	0.968	1.074	1.132	1.194	1.215
	Avin_11620	valS	valyl-tRNA synthetase	55.79	21	5	0.85	0.156	0.389	0.79	0.584	0.469	0.468	0.998	0.755	0.14
	Avin_11640	Avin_11640	DNA polymerase III chi subunit, HolC	300.227	5	3	1.131	1.164	0.243	0.433	1.078	1.002	1.051	0.973	1.029	0.9
	Avin_11650	pepA	Leucyl aminopeptidase	3065.82	8	5	0.662	0.652	0.696	0.712	0.771	0.736	0.744	0.723	0.773	0.702
	Avin_11660	Avin_11660	hypothetical protein	0	1	0	NaN	NaN	NaN	NaN	NaN	NaN	NaN	NaN	NaN	NaN
	Avin_11670	lptF	permease YjgP/YjgQ family	113.447	18	8	0.732	0.667	0.301	0.334	0.781	0.747	0.864	0.913	0.723	0.719
	Avin_11680	lptG	permease YjgP/YjgQ family	21.2203	10	2	0.855	0.353	-Inf	0.309	-Inf	0.523	0.805	-Inf	0.933	0.333
	Avin_11690	Avin_11690	RDD domain-containing membrane protein	1139.15	3	2	0.866	1.028	1.141	1.067	1.122	1.138	1.007	1.042	0.989	0.974
	Avin_11700	Avin_11700	Cold shock domain family protein	41.4362	1	1	0.181	-Inf	-Inf	-Inf	0.646	-Inf	0.829	0.77	0.762	-Inf
	Avin_11710	Avin_11710	hypothetical protein	0	3	0	NaN	NaN	NaN	NaN	NaN	NaN	NaN	NaN	NaN	NaN
	Avin_11720	Avin_11720	hypothetical protein	60.2721	5	1	0.84	1.014	0.885	1	1.095	1.128	1.029	0.989	0.666	0.759
	Avin_11730	Avin_11730	conserved hypothetical protein	3011.45	9	6	0.991	1.113	1.091	1.124	1.095	1.102	1.01	1.007	0.984	0.98
	Avin_11740	Avin_11740	hypothetical protein	270.392	1	1	0.897	0.911	0.952	0.872	0.899	0.872	0.895	0.907	0.934	0.962
	Avin_11750	Avin_11750	hypothetical protein	1060.61	1	1	0.762	0.754	0.81	0.8	0.846	0.794	0.889	0.904	0.808	0.794
	Avin_11760	mviN	integral membrane protein MviN	246.136	19	7	0.438	0.181	-0.149	0.438	0.519	0.483	0.472	0.757	0.518	0.432
	Avin_11770	ribF	riboflavin biosynthesis protein RibF	0.938026	2	1	-Inf	-Inf	-Inf	1.139	1.208	1.004	-Inf	-Inf	-Inf	-Inf
	Avin_11780	ileS	isoleucyl-tRNA synthetase	30.4678	30	3	-Inf	1.003	-Inf	0.469	0.252	-Inf	0.877	0.894	0.664	0.261
	Avin_11790	lspA	lipoprotein signal peptidase, LspA	0.469013	5	1	1.318	1.129	-Inf	-Inf	-Inf	1.666	1.11	-Inf	1.06	1.647
	Avin_11800	Avin_11800	Peptidylprolyl isomerase, FKBP-type	1262.23	3	2	0.715	0.691	0.691	0.59	0.809	0.774	0.906	0.885	0.878	0.812
	Avin_11810	ispH	4-hydroxy-3-methylbut-2-enyl diphosphate reductase	25.4459	10	4	0.993	0.905	0.324	-Inf	0.893	0.806	0.693	-Inf	0.677	0.905
	Avin_11820	fimT	type IV pilus biogenesis protein, FimT	2720.11	8	5	0.994	1.114	1.158	1.175	1.135	1.117	1.066	1.08	1.046	1.01
	Avin_11830	pilE	type IV PilE-like pilus assembly protein	1516.2	11	6	1	1.099	1.091	1.107	1.143	1.148	1.026	1.044	1.037	1.002
	Avin_11840	pilV	type IV pilus assembly transmembrane protein, PilV-like protein	491.871	4	3	0.878	1.048	1.029	0.961	1.033	1.063	0.916	0.944	0.919	0.935
	Avin_11850	pilW	type IV pilus assembly transmembrane protein, PilW-like protein	8912.34	31	15	0.967	1.049	1.082	1.095	1.06	1.047	1.041	1.042	1.056	1.042
	Avin_11860	Avin_11860	Conserved hypothetical protein	60.4621	5	2	0.751	1.024	1.095	1.123	0.945	0.782	0.874	1.068	0.91	0.897
	Avin_11870	pilY1	type IV pilus assembly protein, PilY1-like protein	17183	61	29	0.978	1.055	1.015	1.008	1.036	1.042	0.985	0.985	0.979	0.988
	Avin_11880	thiO	FAD-dependent glycine oxidase	259.578	10	5	0.945	1.015	0.519	0.456	0.931	1.031	0.882	0.955	0.914	1.045
	Avin_11900	Avin_11900	hypothetical protein	0	2	0	NaN	NaN	NaN	NaN	NaN	NaN	NaN	NaN	NaN	NaN
	Avin_11910	Avin_11910	conserved hypothetical protein	1215.41	2	1	0.977	1.034	1.01	1.055	1.024	1.048	1.003	1.04	1.006	0.976
	Avin_11920	Avin_11920	glutamine-dependent NAD+ synthase	133.265	25	8	0.678	0.12	0.123	0.148	0.547	0.667	0.703	0.572	0.484	0.67
	Avin_11930	comL	competence protein ComL	5698.29	18	4	0.831	0.757	0.633	0.734	0.797	0.794	0.971	0.954	0.978	1.04
	Avin_11940	rluD	Pseudouridine synthase	2361.12	8	3	2.223	1.494	1.064	1.057	1.198	1.214	1.192	1.071	1.162	1.199
	Avin_11950	Avin_11950	Conserved hypothetical protein	0	2	0	NaN	NaN	NaN	NaN	NaN	NaN	NaN	NaN	NaN	NaN
	Avin_11960	clpB	ATP-dependent protease	3573.62	15	6	0.869	0.936	0.95	0.948	0.918	0.927	0.971	0.958	0.967	0.977
	Avin_11970	Avin_11970	ABC transporter, transmembrane permease and ATP binding components	3010.68	17	13	0.998	1.097	1.068	1.054	1.044	1.068	1.022	1.005	1.018	1.03
	Avin_12000	ndh	uncoupled NADH:quinone oxidoreductase	187.59	12	3	0.785	-0.091	-0.092	0.517	0.768	0.675	0.239	0.057	0.69	0.475
	Avin_12010	Avin_12010	conserved hypothetical protein	0	1	0	NaN	NaN	NaN	NaN	NaN	NaN	NaN	NaN	Inf	Inf
	Avin_12020	Avin_12020	N-acetyltransferase (GNAT) family	207.891	5	3	1.057	1.231	1.234	1.11	1.252	1.206	0.995	1.115	1.04	1.117
	Avin_12030	Avin_12030	conserved hypothetical protein	292.361	4	2	1.048	1.074	1.076	1.134	1.119	1.088	1.037	1.076	1.005	1.035
	Avin_12040	Avin_12040	conserved hypothetical protein	1964.32	10	6	1.06	1.119	1.139	1.172	1.119	1.129	1.092	1.054	1.059	1.082
	Avin_12060	coaE	Dephospho-CoA kinase	10.7074	5	1	-Inf	-Inf	-Inf	-Inf	-Inf	-Inf	-Inf	-Inf	-Inf	0.997
	Avin_12070	pilD	type IV Pilus Prepilin peptidase, PilD	119.739	6	2	0.105	0.863	-Inf	0.658	0.255	0.042	0.745	0.76	0.786	0.895
	Avin_12080	pilC	type IV pilus biogenesis protein	4250.74	12	8	0.675	0.714	0.703	0.727	0.793	0.81	0.846	0.826	0.856	0.83
	Avin_12090	pilB	type IV pilus assembly protein	3502.88	14	7	1	1.098	1.054	1.042	1.047	1.048	1.042	1.03	1.036	1.027
	Avin_12100	Avin_12100	hypothetical protein	0	1	0	NaN	NaN	NaN	NaN	NaN	NaN	NaN	NaN	NaN	NaN
	Avin_12104	pilA	fimbrial protein	3285.68	16	5	0.853	0.859	0.922	0.9	0.905	0.936	0.964	0.962	0.97	0.952
	Avin_12107	Avin_12107	hypothetical protein	74.068	2	1	1.14	1.183	1.217	1.081	1.173	1.24	1.201	1.082	1.176	1.241
	Avin_12110	nadC	nicotinate-nucleotide pyrophosphorylase	0	4	0	NaN	NaN	NaN	NaN	NaN	Inf	NaN	NaN	NaN	Inf
	Avin_12120	ampD	N-acetylmuramoyl-L-alanine amidase	245.53	6	4	0.611	-0.146	0.546	-Inf	0.297	-0.101	-Inf	0.004	-Inf	0.398
	Avin_12130	ampE	Inner membrane protein	355.097	7	3	0.801	0.848	1.024	1.08	1.11	1.114	0.876	0.808	0.946	0.996
	Avin_12140	Avin_12140	TatD-related deoxyribonuclease	823.931	6	5	1.048	1.104	1.077	1.14	1.093	1.085	1.023	1.073	1.079	1.06
	Avin_12150	Avin_12150	UDP-glucose 6-dehydrogenase	513.095	7	5	0.98	1.091	0.998	1.068	1.021	1.036	1.01	0.974	1.049	0.987
	Avin_12160	Avin_12160	hypothetical protein	211.554	1	1	0.851	1.116	0.984	0.974	1.008	0.996	0.982	0.997	0.984	0.82
	Avin_12170	Avin_12170	alkaline phosphatase	856.328	10	3	0.962	1.001	0.953	1.02	0.978	0.975	1.001	0.979	1.04	1.047
	Avin_12180	fruR	Transcriptional regulator protein, LacI family	5273.44	11	6	0.679	0.691	0.748	0.799	0.88	0.882	0.882	1.02	0.816	0.741
	Avin_12190	fruB	fructose-specific multiphosphoryl transfer protein	674.043	6	2	1.161	1.176	0.981	1.021	1.12	1.132	1.016	0.992	0.974	1.055
	Avin_12200	fruK	1-phosphofructokinase	0	1	0	NaN	NaN	NaN	NaN	NaN	NaN	NaN	NaN	NaN	NaN
	Avin_12210	fruA	Fructose phosphotransferase system IIBC component	1369.91	11	4	1.001	1.099	1.132	1.063	1.166	1.128	1.04	1.021	0.978	0.956
	Avin_12220	Avin_12220	Short-chain dehydrogenase/reductase SDR	242.778	3	1	0.997	0.911	0.914	0.899	1.027	0.904	1.122	1.094	1.14	1.149
	Avin_12250	prfC	peptide chain release factor 3	1756.43	11	6	0.647	0.766	1.076	1.127	0.98	0.987	0.851	0.961	0.778	0.74
	Avin_12260	Avin_12260	hypothetical protein	0	1	0	NaN	NaN	NaN	NaN	NaN	NaN	NaN	NaN	NaN	NaN
	Avin_12270	Avin_12270	conserved hypothetical protein	976.735	14	4	0.978	1.03	1.085	1.038	1.061	1.076	1.064	1.045	0.979	0.993
	Avin_12280	Avin_12280	hypothetical protein	28223.6	108	68	0.981	1.024	1.03	1.022	1.019	1.022	1.025	1.015	1.018	1.026
	Avin_12290	Avin_12290	Transcriptional regulator, AraC family	608.073	10	5	1.158	1.229	1.24	1.207	1.195	1.176	1.098	1.068	1.057	1.115
	Avin_12320	speC	Ornithine decarboxylase	5242.72	16	12	0.753	0.982	1.101	1.09	1.087	1.086	0.989	0.995	0.894	0.894
	Avin_12330	Avin_12330	TonB-dependent siderophore receptor	26837	39	20	0.893	0.894	0.966	0.95	0.912	0.908	1.029	1.01	1.045	1.052
	Avin_12340	Avin_12340	2-oxoglutarate and Fe(II)-dependent dioxygenase superfamily	1718.91	8	3	0.769	0.778	0.76	0.773	0.777	0.839	0.905	0.82	0.842	0.816
	Avin_12350	lldD	L-lactate dehydrogenase/FMN-dependent alpha-hydroxy acid dehydrogenase	2785.95	8	4	1.069	1.017	1.029	1.035	1.015	1.044	1.103	1.099	1.108	1.127
	Avin_12360	Avin_12360	hypothetical protein	73.8689	1	1	1.045	1.174	1.108	1.076	0.997	1.157	1.04	1.157	0.969	1.041
	Avin_12370	Avin_12370	sulfite reductase, NADPH flavoprotein alpha-component	803.064	9	7	1.034	1.112	1.099	1.077	1.051	1.074	1.066	1.08	1.016	1.024
	Avin_12380	Avin_12380	hypothetical protein	3014.36	4	3	1.091	1.101	1.067	1.106	1.066	1.07	1.046	1.035	1.018	1.052
	Avin_12390	Avin_12390	conserved hypothetical protein	2234.41	3	1	0.856	0.856	0.732	0.763	0.812	0.844	0.943	0.922	0.971	0.989
	Avin_12400	Avin_12400	PepSY-associated TM helix	29.3397	2	1	1.036	1.131	1.078	1.206	1.15	1.191	1.195	1.137	1.165	1.049
	Avin_12410	Avin_12410	tetratricopeptide-like helical protein	10269.4	9	6	0.856	0.887	0.909	0.887	0.947	0.94	0.966	0.971	0.943	0.934
	Avin_12420	Avin_12420	2-oxoglutarate and Fe(II)-dependent oxygenase superfamily	594.657	10	4	1.051	1.144	1.172	1.173	1.168	1.133	1.053	1.138	1.041	1.066
	Avin_12430	Avin_12430	TonB-dependent siderophore receptor	16294.4	31	23	1.046	1.048	1.063	1.056	1.022	1.008	1.079	1.079	1.06	1.091
	Avin_12440	Avin_12440	sulfite reductase (NADPH) flavoprotein alpha-component/ iron-regulated membrane protein	8278.79	19	11	1.027	1.056	1.001	1.004	0.986	0.988	0.993	0.959	0.982	1.006
	Avin_12450	Avin_12450	LamB/YcsF family protein	996.832	5	3	0.991	1.05	1.022	1.072	1.077	1.042	1.005	1.004	1.027	1.055
	Avin_12460	Avin_12460	allophanate hydrolase subunit 1	3179.16	5	5	1.081	1.035	0.97	0.967	0.995	1.025	1.01	1.015	1.011	1.044
	Avin_12470	Avin_12470	allophanate hydrolase/urea amidolyase-related protein	0.535371	2	1	1.829	1.591	1.936	1.11	-Inf	1.625	1.085	-Inf	-Inf	1.546
	Avin_12480	Avin_12480	Oligopeptide/dipeptide ABC transporter, ATP-binding component	1771.53	8	7	1.202	1.263	1.152	1.115	1.105	1.096	1.082	1.088	1.054	1.107
	Avin_12490	Avin_12490	Oligopeptide/dipeptide ABC transporter, ATP-binding component	127.729	4	1	1.257	1.237	1.084	1.07	1.115	1.074	1.005	1.025	1.046	1.053
	Avin_12500	Avin_12500	dipeptide ABC transporter, inner membrane permease component	346.499	4	3	1.247	1.308	1.187	1.175	1.176	1.167	1.039	1.163	1.052	1.022
	Avin_12510	Avin_12510	dipeptide ABC transporter, inner membrane permease component	2730.33	6	4	1.119	1.159	1.042	1.027	1.039	1.06	1.025	1.019	0.991	1.051
	Avin_12520	Avin_12520	dipeptide ABC transporter, periplasmic substrate-binding component	1509.67	14	8	1.174	1.225	1.165	1.135	1.167	1.152	1.06	1.09	1.068	1.062
	Avin_12530	Avin_12530	conserved hypothetical protein	497.339	5	4	1.124	1	1.156	1.238	1.033	1.056	1.19	1.177	1.207	1.253
	Avin_12540	Avin_12540	hypothetical protein	181.169	5	2	0.955	1.025	1.166	1.104	1.2	1.111	1.112	0.862	0.967	0.871
	Avin_12550	Avin_12550	periplasmic sensory histidine protein kinase	1533.47	11	9	0.33	0.265	0.094	0.462	0.501	0.567	0.477	0.475	0.471	0.563
	Avin_12560	Avin_12560	Response regulator RegA/PrrA/ActR type	0	3	0	Inf	NaN	NaN	NaN	NaN	NaN	NaN	Inf	Inf	Inf
	Avin_12570	Avin_12570	hypothetical protein	1018.47	22	10	0.951	1.046	1.099	1.092	1.085	1.055	0.981	1.013	0.968	0.921
	Avin_12580	Avin_12580	membrane protein, Auxin Efflux Carrier family	2002.55	12	7	1.038	1.14	1.12	1.087	1.107	1.131	1.064	1.041	1.074	1.047
	Avin_12590	Avin_12590	K+-dependent Na+/Ca+ exchanger related-protein	1745.51	13	6	1.001	1.057	1.015	1.006	1.034	1.066	0.98	0.959	0.96	1.01
	Avin_12600	Avin_12600	Rare lipoprotein A, RplA	1084.78	6	4	1.169	1.189	1.02	1.057	1.086	1.047	1.07	1.025	1.069	1.066
	Avin_12610	gatB	Glutamyl-tRNA(Gln) amidotransferase B subunit	8.03057	11	2	0.515	-Inf	-Inf	0.671	1.066	-Inf	1.24	-Inf	-Inf	-Inf
	Avin_12630	gatA	Glutamyl-tRNA(Gln) amidotransferase A subunit	85.3198	16	6	0.175	0.592	-Inf	0.157	0.915	0.763	0.854	0.699	0.654	0.194
	Avin_12640	gatC	Glutamyl-tRNA(Gln) amidotransferase C subunit	0.469013	1	1	-Inf	-Inf	-Inf	-Inf	-Inf	1.142	-Inf	-Inf	-Inf	-Inf
	Avin_12650	mreB	Rod-shape determining protein, MreB	101.045	9	4	-Inf	0.801	-Inf	-0.031	0.846	-Inf	0.822	0.748	0.123	0.5
	Avin_12660	mreC	rod shape-determining protein, MreC	20.8795	10	1	-Inf	-Inf	-Inf	-Inf	-Inf	-Inf	-Inf	-Inf	-Inf	-Inf
	Avin_12670	mreD	Rod shape-determining protein, MreD	3075.51	5	2	0.907	0.923	0.735	0.798	0.936	0.932	0.934	0.956	0.893	0.9
	Avin_12680	maf	septum formation protein	1790.91	7	1	0.837	0.865	0.919	0.867	0.897	0.935	0.979	1.002	0.969	0.937
	Avin_12690	Avin_12690	Ribonuclease E/G	1732.51	17	6	0.716	0.884	0.961	0.963	0.79	0.769	0.79	0.892	0.848	0.848
	Avin_12700	Avin_12700	conserved hypothetical protein	6145.24	29	14	0.15	0.19	0.499	0.493	0.428	0.483	0.59	0.691	0.553	0.625
	Avin_12710	Avin_12710	hydrolase, carbon-nitrogen family	441.531	7	5	1.03	1.055	1.008	1.006	1.082	1.049	1.026	1.064	1.025	1.052
	Avin_12720	tldD	Peptidase U62, modulator of DNA gyrase activity	3440.53	15	8	0.986	1.075	1.207	1.154	1.048	1.037	0.994	0.988	1.037	1.027
	Avin_12730	Avin_12730	conserved hypothetical protein	214.302	3	2	0.749	1.112	1.015	1.08	1.02	1.129	0.966	1.013	0.911	0.918
	Avin_12740	tldE	Peptidase U62, modulator of DNA gyrase activity	878.316	17	4	0.882	0.958	1.114	1.079	0.972	0.905	0.986	0.969	1.027	0.99
	Avin_12750	ptsO	Phosphocarrier NPr protein	1327.4	3	1	0.66	0.681	0.769	0.777	0.655	0.577	1.067	1.111	1.088	1.091
	Avin_12760	Avin_12760	Uncharacterized P-loop ATPase protein family UPF0042	17895	11	6	0.743	0.816	0.912	0.906	0.829	0.822	0.974	0.995	1.024	0.956
	Avin_12770	ptsN	PTS IIA-like nitrogen-regulatory protein	132.061	4	2	0.651	1.029	-Inf	-0.089	0.965	1.054	0.881	1.078	0.853	0.741
	Avin_12780	Avin_12780	Sigma 54 modulation protein/ribosomal protein S30EA	1593.76	2	2	0.879	0.809	0.722	0.7	0.808	0.901	0.921	0.822	0.88	0.868
	Avin_12790	rpoN	RNA polymerase sigma-54 factor	423.125	16	8	0.639	0.651	0.256	0.594	0.281	0.687	0.555	0.405	1.172	1.139
	Avin_12800	lptB	LPS transport protein LptB	28.9989	11	3	-Inf	0.289	-Inf	-Inf	0.898	0.461	0.765	1.096	0.732	0.824
	Avin_12810	lptA	LPS transport protein LptA	1.00438	7	1	-Inf	-Inf	-Inf	-Inf	-Inf	0.991	-Inf	-Inf	-Inf	-Inf
	Avin_12820	Avin_12820	conserved hypothetical protein	90.1156	8	3	0.246	0.058	1.166	1.237	1.105	0.953	0.813	0.9	0.823	0.924
	Avin_12830	Avin_12830	3-deoxy-D-manno-octulosonate 8-phosphate phosphatase	21.3002	4	2	0.881	0.821	0.952	1.069	0.326	1.06	0.842	0.489	-Inf	-Inf
	Avin_12840	kpsF	Arabinose 5-phosphate isomerase protein	159.851	7	1	0.506	-Inf	0.798	0.624	0.34	-Inf	0.874	0.885	0.907	0.826
	Avin_12850	Avin_12850	organic solvent tolerance ABC efflux transporter, ATP binding component	616.971	16	8	0.447	-0.193	-0.005	0.316	0.464	0.29	0.642	0.667	0.718	0.746
	Avin_12860	Avin_12860	organic solvent tolerance ABC efflux transporter, permease component	884.491	12	5	0.204	-0.079	0.018	-0.202	0.152	-0.036	0.688	0.77	0.782	0.752
	Avin_12870	Avin_12870	organic solvent tolerance ABC efflux transporter, substrate binding protein	535.094	10	6	0.472	0.572	0.28	0.505	0.478	0.375	0.574	0.738	0.755	0.788
	Avin_12880	Avin_12880	organic solvent tolerance ABC efflux transporter, auxiliary component	1105.93	15	8	0.063	0.036	-0.089	0.065	0.463	0.487	0.539	0.467	0.64	0.649
	Avin_12890	Avin_12890	STAS family protein	104.248	4	2	-Inf	-Inf	-Inf	-0.038	-Inf	0.526	0.219	0.667	0.659	0.9
	Avin_12900	Avin_12900	BolA-like protein	128.433	1	1	0.856	1.182	1.11	1.13	1.145	1.141	1.032	1.145	0.994	1.007
	Avin_12910	murA	UDP-N-acetylglucosamine 1-carboxyvinyltransferase	11.7827	15	2	0.437	0.473	0.629	1.089	-Inf	0.64	0.5	0.607	1.004	0.589
	Avin_12920	hisG	ATP phosphoribosyltransferase, HIsG	6.56618	11	1	-Inf	-Inf	-Inf	-Inf	-Inf	-Inf	0.611	1.094	-Inf	-Inf
	Avin_12930	hisD	histidinol dehydrogenase, HisD	106.014	22	6	0.944	0.899	-Inf	-Inf	0.839	0.803	0.678	0.672	0.692	0.748
	Avin_12940	hisC	histidinol-phosphate aminotransferase, HisC	33.472	16	2	0.224	0.26	-Inf	1.108	-Inf	0.832	0.303	0.399	0.917	0.6
	Avin_12950	algW	Htr-like protease	7881.56	12	8	0.854	0.929	0.94	0.932	0.97	0.964	0.932	0.92	0.911	0.894
	Avin_12960	Avin_12960	conserved hypothetical protein	2357.85	13	5	0.968	1.053	1.103	1.095	1.062	1.092	1.045	1.042	1.005	0.966
	Avin_12970	cysD	Phosphoadenosine phosphosulfate reductase/sulfate adenyltransferase subunit 2	393.878	17	12	0.169	0.509	-0.247	-Inf	0.151	-Inf	0.492	0.128	0.544	0.408
	Avin_12980	cysN	Adenylylsulfate kinase/ Sulfate Adenylyltransferase subunit 1	1016.37	26	16	0.275	0.433	-0.109	-0.294	0.56	0.606	0.662	0.75	0.721	0.622
	Avin_12990	Avin_12990	Conserved hypothetical protein DUF 1043	410.837	8	5	0.747	0.974	0.904	0.91	0.988	0.969	0.894	0.928	0.861	0.902
	Avin_13000	Avin_13000	conserved hypothetical protein	7130.97	15	5	0.777	0.841	0.818	0.793	0.797	0.824	0.92	0.879	0.919	0.897
	Avin_13010	trpS	tryptophanyl-tRNA synthetase	39.3791	15	4	0.927	-Inf	-Inf	-Inf	0.749	0.786	0.272	0.23	0.312	0.21
	Avin_13020	Avin_13020	Conserved hypothetical protein	2952.37	18	7	0.477	0.478	0.729	0.689	0.706	0.683	0.87	0.892	0.847	0.845
	Avin_13030	nfi	endonuclease V	1412.45	9	6	1.048	1.128	1.125	1.14	1.151	1.126	1.035	1.056	1.027	1.056
	Avin_13040	rplM	50 S ribosomal protein L13	10.6501	11	3	0.905	-Inf	-Inf	-Inf	1.063	0.74	0.955	1.074	0.655	0.471
	Avin_13050	rpsI	30S ribosomal protein S9	0	7	0	NaN	NaN	NaN	NaN	NaN	Inf	NaN	NaN	NaN	NaN
	Avin_13060	petA	ubiquinol-cytochrome c reductase, iron-sulfur subunit	865.461	8	4	0.799	1.035	1.054	0.997	1.02	1.073	0.967	0.961	0.859	0.83
	Avin_13070	petB	Cytochrome b/b6	7620.15	27	21	0.667	0.792	0.856	0.823	0.847	0.881	0.871	0.888	0.792	0.73
	Avin_13080	petC	ubiquinol--cytochrome c reductase, cytochrome c1	3727.85	13	8	0.585	0.761	0.848	0.805	0.848	0.896	0.84	0.888	0.823	0.83
	Avin_13090	sspA	Stringent starvation protein A	4385.76	16	10	0.83	1.008	1.071	1.064	1.042	1.081	0.973	0.996	0.945	0.913
	Avin_13100	sspB	Stringent starvation protein B	7352.03	10	7	0.779	0.896	0.883	0.876	0.951	0.93	0.857	0.852	0.844	0.842
	Avin_13110	Avin_13110	Conserved hypothetical protein	6179.47	11	6	0.729	0.769	0.801	0.766	0.83	0.809	0.914	0.889	0.905	0.904
	Avin_13120	gmhA	phosphoheptose isomerase	32.7555	7	1	0.806	1.057	-Inf	-Inf	-Inf	0.894	0.438	0.266	-Inf	-Inf
	Avin_13130	Avin_13130	conserved hypothetical protein	1990.6	7	4	0.722	0.876	0.92	0.925	0.931	0.98	0.911	0.919	0.903	0.9
	Avin_13140	Avin_13140	LppC lipoprotein	4552.95	24	18	0.339	0.47	0.973	0.954	1.072	1.07	0.9	0.974	0.828	0.826
	Avin_13150	Avin_13150	tetrapyrrole methylase family protein	773.443	8	2	0.447	0.827	1.062	1.066	1.149	1.133	0.915	0.96	0.826	0.794
	Avin_13160	mraZ	MraZ-family protein	666.907	5	2	1.082	1.156	1.104	1.059	1.085	1.089	1.026	0.984	1.014	0.988
	Avin_13170	mraW	S-adenosyl-methyltransferase MraW	1005.83	13	7	0.459	0.528	0.899	0.89	1.049	1.084	0.857	0.875	0.771	0.616
	Avin_13180	ftsL	cell division protein FtsL	13.3843	6	1	-Inf	-Inf	-Inf	-Inf	-Inf	-Inf	1.012	-Inf	-Inf	-Inf
	Avin_13190	ftsI	Penicilin-binding Protein 3	167.723	22	6	0.485	0.073	0.16	0.282	0.232	0.112	0.206	0.556	0.472	0.563
	Avin_13200	murE	UDP-N-acetylmuramyl-tripeptide synthetase	29.2599	15	6	-Inf	0.511	0.439	0.239	0.839	0.677	0.328	0.608	0.672	0.81
	Avin_13210	murF	UDP-N-acetylmuramoylalanyl-D-glutamyl-2, 6-diaminopimelate-D-alanyl-D-alanyl ligase	60.2631	11	5	-Inf	0.14	0.144	-Inf	-Inf	0.702	0.907	0.926	0.088	0.678
	Avin_13220	mraY	phospho-N-acetylmuramoyl-pentapeptide-transferase	41.1224	12	4	0.76	0.218	0.946	-Inf	1.01	0.254	0.8	1.083	0.442	0.742
	Avin_13230	murD	UDP-N-acetylmuramoylalanine--D-glutamate ligase	28.8662	11	7	1.064	1.047	0.298	1.028	-Inf	-Inf	1.071	0.429	0.845	0.491
	Avin_13240	ftsW	cell division protein FtsW	312.983	22	7	0.648	0.132	0.319	0.491	0.391	0.744	0.802	0.599	-0.104	0.585
	Avin_13250	murG	undecaprenyldiphospho-muramoylpentapeptide beta-N-acetylglucosaminyltransferase	0.469013	13	1	-Inf	-Inf	-Inf	-Inf	-Inf	-Inf	-Inf	-Inf	-Inf	-Inf
	Avin_13260	murC	UDP-N-acetylmuramate--alanine ligase	97.1115	20	5	0.496	0.632	0.045	-0.022	0.154	0.777	0.863	0.574	0.68	0.664
	Avin_13270	ddl	D-alanine--D-alanine ligase	0.469013	9	1	1.094	-Inf	1.386	1.378	-Inf	1.651	1.318	1.545	-Inf	1.094
	Avin_13280	ftsQ	Cell division protein FtsQ	18.0126	12	3	-Inf	0.386	-Inf	0.345	1.147	-Inf	-Inf	1.046	0.468	0.366
	Avin_13290	ftsA	cell division protein FtsA	1.40704	17	2	1.34	0.906	-Inf	-Inf	0.894	-Inf	1.478	1.029	-Inf	0.875
	Avin_13300	ftsZ	cell division protein FtsZ	39.0157	12	2	-Inf	-Inf	-Inf	0.176	0.634	0.721	0.798	0.231	-Inf	-Inf
	Avin_13310	Avin_13310	hypothetical protein	4.28297	5	1	-Inf	-Inf	-Inf	-Inf	-Inf	-Inf	-Inf	-Inf	-Inf	-Inf
	Avin_13320	lpxC	UDP-3-0-acyl N-acetylglucosamine deacetylase	0	12	0	NaN	NaN	NaN	NaN	NaN	NaN	NaN	NaN	NaN	Inf
	Avin_13330	Avin_13330	hypothetical protein	140.273	4	2	0.883	0.557	0.582	0.571	0.873	0.747	1.001	0.985	0.993	1.009
	Avin_13340	secA	preprotein translocase, SecA subunit	44.5911	34	8	0.766	0.425	0.207	0.386	0.896	0.238	0.915	-Inf	0.776	0.697
	Avin_13350	argJ	arginine biosynthesis bifunctional protein ArgJ	60.7456	7	4	0.908	0.94	0.143	0.08	0.252	0.771	0.806	0.939	0.912	0.562
	Avin_13360	Avin_13360	glutathione S-transferase family protein	2981.74	12	9	1.062	1.098	1.107	1.083	1.082	1.054	1.061	1.051	1.063	1.071
	Avin_13370	Avin_13370	MutT/ NUDIX family protein	1295.03	10	3	0.996	0.846	0.996	0.934	0.982	0.958	1.085	1.027	1.077	1.074
	Avin_13380	Avin_13380	Cobalamin adenosyltransferase	60.5903	2	1	0.972	1.196	1.267	1.347	1.178	1.101	1.099	1.199	1.018	0.996
	Avin_13390	Avin_13390	Sensory histidine protein kinase	2283.71	19	10	0.907	1.017	0.983	1.023	1.053	1.076	0.994	1.004	0.944	0.956
	Avin_13400	apbA	2-dehydropantoate 2-reductase; ApbA/PanE	1278.37	11	8	1.1	1.196	1.17	1.164	1.138	1.132	1.076	1.029	1.059	1.047
	Avin_13410	Avin_13410	conserved hypothetical protein	942.123	6	4	1.101	1.204	1.151	1.111	1.089	1.148	1.033	1.052	1.072	1.066
	Avin_13420	ampG	AmpG-related permease	167.604	26	9	0.582	0.156	0.864	0.209	0.447	0.924	0.337	0.298	0.55	0.059
	Avin_13430	Avin_13430	3-ketoacyl-(acyl-carrier-protein) reductase	168.112	7	2	1.092	1.156	0.882	1.008	1.116	1.033	1.015	0.989	0.964	0.931
	Avin_13440	pdxH	pyridoxamine 5-phosphate oxidase	2000.06	12	9	1.131	1.215	1.173	1.19	1.154	1.157	1.048	1.07	1.047	1.038
	Avin_13450	fxsA	FxsA cytoplasmic membrane protein	81.8106	3	2	0.619	0.219	1.073	1.066	1.219	1.091	0.899	1.175	0.936	0.953
	Avin_13460	Avin_13460	hypothetical protein	333.07	4	2	1.023	1.09	0.985	1.03	1	1.004	1.006	0.896	1.029	1.133
	Avin_13470	groES	Co-chaperonin GroES/Cpn10	4.22112	3	1	-Inf	-Inf	-Inf	0.661	-Inf	-Inf	-Inf	-Inf	-Inf	-Inf
	Avin_13480	groEL	chaperonin GroEL/Hsp60	0	12	0	Inf	NaN	NaN	NaN	NaN	NaN	Inf	Inf	Inf	NaN
	Avin_13490	Avin_13490	RNA-directed DNA polymerase	14097.1	29	12	0.971	1.005	0.996	1.028	0.986	0.978	1.027	1.003	1.036	1.066
	Avin_13500	rsuA	Pseudouridine synthase, Rsu A	8225.28	13	11	0.89	0.906	0.886	0.901	0.902	0.912	0.996	0.979	0.996	1.009
	Avin_13550	Avin_13550	Enoyl-CoA hydratase/isomerase	7513.45	12	7	0.945	1.008	1.054	1.088	1.006	1.007	1.004	1	0.981	0.981
	Avin_13610	ung	uracil-DNA glycosylase	1569.43	10	5	0.89	1.061	1.046	1.046	1.084	1.05	0.966	0.984	0.978	0.914
	Avin_13620	Avin_13620	ygfZ-like protein	131.089	9	3	0.902	0.986	0.607	0.726	0.909	0.852	0.816	0.79	0.927	0.937
	Avin_13630	Avin_13630	conserved hypothetical protein	104.554	4	2	0.592	0.841	0.845	0.312	0.798	0.926	1.089	0.976	0.95	0.953
	Avin_13640	Avin_13640	conserved hypothetical protein	1082.21	5	4	0.954	1.032	0.984	1.068	1.047	1.04	1.013	0.95	0.983	0.956
	Avin_13650	nadB	L-aspartate oxidase	8497.12	25	12	0.534	0.605	0.913	0.898	0.93	0.92	0.941	0.942	0.855	0.843
	Avin_13700	mucA	sigma factor algU negative regulatory protein MucA	986.218	5	2	0.952	1.038	1.019	1.093	1.072	1.046	1.005	0.973	0.963	0.888
	Avin_13710	mucB	sigma factor algU negative regulatory protein MucB	11566.9	20	13	0.866	0.93	0.961	0.992	0.93	0.938	0.92	0.912	0.915	0.905
	Avin_13720	mucC	Positive regulator for alginate biosynthesis MucC	670.657	9	5	1.13	1.196	1.171	1.225	1.181	1.171	1.037	1.06	1.013	0.957
	Avin_13730	mucD	HtrA serine protease	5186.73	20	11	0.694	0.728	0.968	1	0.882	0.858	0.863	0.834	0.674	0.727
	Avin_13740	lepA	GTP-binding protein LepA	5991.29	33	15	1.042	1.122	1.032	1.043	0.885	0.868	0.957	0.932	0.954	0.913
	Avin_13750	lepB	signal peptidase I	5.62815	17	1	-Inf	-Inf	-Inf	-Inf	-Inf	-Inf	-Inf	-Inf	0.562	-Inf
	Avin_13780	rnc	ribonuclease III	24.9904	5	2	-Inf	0.319	-Inf	-Inf	0.859	0.877	0.358	0.32	-Inf	-Inf
	Avin_13790	era	GTP-binding protein Era	14.8048	10	3	0.532	1.046	-Inf	0.387	0.981	-Inf	0.665	-Inf	0.83	0.405
	Avin_13800	Avin_13800	hypothetical protein	34.5472	6	1	0.218	0.831	0.931	1.041	0.898	1.126	0.999	-Inf	0.799	0.594
	Avin_13810	alyA3	Alginate lyase	5473.17	33	17	0.881	0.992	1.036	1.014	1.027	1.019	1.005	0.99	1.016	0.998
	Avin_13820	recO	DNA repair protein RecO	296.237	8	3	1.056	1.125	1.171	1.24	1.157	1.175	1.092	0.993	1.048	1.051
	Avin_13830	pdxJ	pyridoxal phosphate biosynthetic protein PdxJ	0	6	0	NaN	NaN	NaN	NaN	NaN	NaN	NaN	NaN	NaN	NaN
	Avin_13850	Avin_13850	methyltransferase	2078.73	9	6	0.901	1.1	1.049	1.109	1.054	1.091	1.011	1.009	0.946	0.962
	Avin_13860	Avin_13860	methyltransferase	213.659	4	2	0.965	1.024	1.077	1.14	1.036	0.988	0.911	0.923	0.938	0.932
	Avin_13870	Avin_13870	conserved hypothetical protein	42.5958	4	2	0.175	0.211	1.315	1.269	0.986	1.101	1.118	1.057	1.175	0.909
	Avin_13880	Avin_13880	transcriptional regulatory protein, IclR family	1476.41	6	5	0.881	0.913	0.958	0.959	1.015	0.981	1.004	1.007	0.981	0.98
	Avin_13890	mmsA	methylmalonate-semialdehyde dehydrogenase	3534.07	11	8	1.09	1.032	1.081	1.07	1.021	1.032	1.088	1.093	1.142	1.144
	Avin_13900	Avin_13900	Iron-containing alcohol dehydrogenase	1170.06	7	2	1.012	1.088	1.085	0.994	1.056	1.073	1.012	1.015	0.989	1.058
	Avin_13910	Avin_13910	integral membrane permease/GntP family/citrate transporter	3763.22	14	9	0.866	0.985	0.964	0.987	0.979	1.009	0.958	0.963	0.936	0.896
	Avin_13920	lon	ATP-dependent protease La	5749.6	19	12	0.926	1.009	0.984	0.965	0.978	0.989	0.989	0.966	1.01	1.036
	Avin_13930	Avin_13930	hypothetical protein	38.7065	6	2	0.946	1.228	0.908	1.251	1.178	1.152	1.068	0.669	1.049	0.945
	Avin_13940	Avin_13940	TonB-dependent receptor	5926.87	21	9	0.895	0.903	0.864	0.903	0.893	0.896	0.846	0.889	0.95	0.907
	Avin_13950	putA	Proline dehydrogenase, PutA	1663.19	26	12	0.954	1.091	1.183	1.212	1.137	1.099	0.999	1.048	0.982	0.941
	Avin_13960	Avin_13960	Glycosyl transferase, family 51	13302.7	43	24	0.799	0.793	1.146	1.136	0.945	0.944	0.935	0.921	0.927	0.896
	Avin_13970	metR	transcriptional regulatory protein, MetR (LysR family)	69.3115	11	4	0.856	0.253	0.344	0.202	0.309	0.953	0.664	0.977	0.615	0.485
	Avin_13980	metE	5-methyltetrahydropteroyltriglutamate-- homocysteine S-methyltransferase	51.7983	28	6	0.724	0.827	0.405	0.265	0.37	-Inf	0.22	0.313	0.598	0.374
	Avin_13990	Avin_13990	Alpha/beta hydrolase fold protein	746.772	9	5	1.037	1.13	1.276	1.252	1.188	1.184	1.106	1.07	1.038	1.031
	Avin_14000	Avin_14000	hypothetical protein	1256.56	10	6	1.006	1.116	1.08	1.095	1.119	1.117	1.008	1.024	0.999	0.97
	Avin_14010	Avin_14010	Conserved hypothetical protein 11	4054.07	12	6	0.908	0.937	0.955	0.936	0.977	0.982	0.931	0.939	0.933	0.904
	Avin_14020	Avin_14020	ABC transporter, ATP binding component	8153.03	16	10	0.785	0.787	0.857	0.816	0.879	0.875	0.898	0.908	0.894	0.857
	Avin_14030	argF	Ornithine carbamoyltransferase	64.1389	7	1	-Inf	0.127	1.026	0.697	0.096	0.578	0.756	0.67	0.353	0.434
	Avin_14040	Avin_14040	Glutaredoxin4 protein	2763.49	7	6	0.753	0.826	0.835	0.837	0.859	0.908	0.89	0.894	0.837	0.809
	Avin_14050	bfr	bacterioferritin	337.389	10	5	0.833	0.966	0.922	0.812	0.938	0.713	0.858	0.974	0.868	0.754
	Avin_14060	rnt	ribonuclease T	1415.19	13	6	0.458	0.546	0.809	0.919	0.788	0.83	0.54	0.65	0.508	0.402
	Avin_14070	pyrC	Dihydroorotase homodimeric type	171.852	28	10	0.032	0.613	0.597	-0.147	0.456	0.687	0.361	0.697	0.445	0.581
	Avin_14080	argG	Argininosuccinate synthase	240.106	32	6	0.47	-Inf	0.676	0.02	0.4	0.598	0.685	0.643	0.411	0.328
	Avin_14100	Avin_14100	hypothetical protein	1306.12	5	5	1.026	1.097	1.171	1.183	1.127	1.121	1.081	1.101	1.077	1.041
	Avin_14110	mobA	molybdopterin-guanine dinucleotide biosynthesis protein A	4338.93	9	7	0.934	0.988	0.97	0.98	1.015	1.01	1.017	1.013	1.03	1.037
	Avin_14120	moaB	molybdenum cofactor biosynthesis protein B	109.359	10	1	1.125	1.183	1.036	1.317	1.115	1.099	1.095	1.098	1.07	1.069
	Avin_14130	moeA	Molybdenum cofactor biosynthesis protein, MoeA	909.845	12	4	1.099	1.064	1.154	1.148	1.128	1.099	1.111	1.163	1.096	1.126
	Avin_14140	Avin_14140	conserved hypothetical protein	256.724	4	1	0.791	1.091	1.107	1.222	1.102	1.175	1.034	1.094	1.077	1.129
	Avin_14150	Avin_14150	soluble lytic murein transglycosylase	1649.23	25	9	0.801	0.974	0.983	1.01	1.029	1.015	0.936	0.968	0.933	0.909
	Avin_14160	Avin_14160	ABC transporter, ATP binding component	5602.97	13	8	1.072	1.071	1.055	1.044	1.024	1.042	1.065	1.061	1.079	1.091
	Avin_14170	Avin_14170	universal stress protein, UspA family	0	1	0	NaN	NaN	NaN	NaN	NaN	NaN	NaN	NaN	NaN	NaN
	Avin_14180	Avin_14180	hypothetical protein	0	2	0	NaN	NaN	NaN	NaN	NaN	NaN	NaN	NaN	NaN	NaN
	Avin_14190	Avin_14190	General substrate transporter	2839.1	8	4	0.94	1.052	1.152	1.135	1.097	1.11	1.004	1.046	0.995	0.959
	Avin_14220	Avin_14220	4-hydroxybenzoyl CoA thioesterase	30.5477	5	1	1.253	1.186	1.207	1.354	1.316	1.162	1.169	1.112	1.043	0.964
	Avin_14230	ech	p-hydroxycinnamoyl CoA hydratase/lyase	4840.72	7	5	0.97	1.017	1.009	1.006	1	0.995	1.029	1.015	1.036	1.019
	Avin_14240	vdh	vanillin:NAD+ oxidoreductase	1645.26	4	1	0.705	0.771	0.793	0.802	0.799	0.801	0.812	0.793	0.821	0.796
	Avin_14250	fcs	feruoyl-CoA synthetase	1292.92	13	8	1.118	1.217	1.209	1.23	1.171	1.156	1.111	1.13	1.091	1.104
	Avin_14260	aat1	beta-ketothiolase	618.675	5	3	1.046	1.066	1.089	1.067	1.113	1.069	1.1	1.058	1.124	1.108
	Avin_14270	Avin_14270	acyl-CoA dehydrogenase	1514.31	13	10	1.079	1.139	1.044	1.05	1.072	1.081	1.067	1.062	1.072	1.101
	Avin_14300	Avin_14300	transposase IS116/IS110/IS902	3769.96	12	4	0.754	0.79	0.725	0.759	0.803	0.805	0.842	0.824	0.838	0.836
	Avin_14310	Avin_14310	Response regulator	427.239	5	2	1.144	1.329	1.266	1.285	1.24	1.19	1.127	1.121	1.079	1.066
	Avin_14320	Avin_14320	periplasmic sensory histidine protein kinase	358.773	12	4	1.134	1.19	1.155	1.116	1.164	1.156	1.074	1.087	1.047	1.073
	Avin_14330	Avin_14330	Secretion protein HlyD family	1465.62	12	6	0.989	1.061	0.998	1.029	1.086	1.034	1.043	1.062	1.057	1.063
	Avin_14340	Avin_14340	acriflavin resistance protein AcrB/AcrD/AcrF family	2430.59	17	9	0.882	0.972	0.981	0.97	1.026	1.017	0.967	0.975	0.959	0.975
	Avin_14350	Avin_14350	Acriflavin resistance protein, AcrB/AcrD/AcrF family	3805.59	23	14	0.965	1.015	1.011	1.03	1.048	1.03	0.983	0.99	0.978	1.014
	Avin_14360	Avin_14360	RND efflux system, outer membrane lipoprotein, NodT family	5633.61	20	13	0.929	0.937	0.957	0.962	0.964	0.972	0.999	0.992	1.035	1.023
	Avin_14370	Avin_14370	conserved hypothetical protein	0	1	0	NaN	NaN	NaN	NaN	NaN	NaN	NaN	NaN	NaN	NaN
	Avin_14380	Avin_14380	hypothetical protein	426.527	5	3	1.07	1.066	1.124	1.12	1.083	1.09	0.975	1.059	1.04	1.104
	Avin_14390	pobA	4-hydroxybenzoate hydroxylase, pobA	7228.33	17	11	0.865	0.899	0.957	0.977	1.001	1.011	0.962	0.987	0.966	0.943
	Avin_14400	Avin_14400	hypothetical protein	249.959	4	1	0.966	1.179	1.189	1.183	1.154	1.161	1.133	1.098	1.131	0.966
	Avin_14410	pobR	Transcriptional regulator PobR (AraC family)	5162.23	10	6	0.872	0.917	0.971	0.988	0.986	1.004	0.979	0.962	0.958	0.945
	Avin_14420	Avin_14420	transcriptional regulator, MarR family	88.6332	1	1	0.025	-Inf	0.708	0.572	0.717	0.818	0.25	0.699	0.82	0.855
	Avin_14440	fadB1	fatty acid oxidation complex alpha subunit FadB	1415.6	13	5	0.829	0.685	0.62	0.577	0.906	0.813	1.068	1.054	1.11	1.096
	Avin_14450	fadA	fatty-acid oxidation complex beta-subunit FadA	92.1953	5	3	1.252	1.122	0.964	0.53	1.035	1.157	1.134	1.22	1.109	1.186
	Avin_14460	Avin_14460	conserved hypothetical protein	4816.27	3	1	0.705	0.705	0.728	0.695	0.753	0.74	0.811	0.828	0.845	0.855
	Avin_14470	topA	DNA topoisomerase I	217.155	27	7	0.697	0.739	0.579	-0.198	0.738	0.793	0.516	0.801	0.684	0.567
	Avin_14480	Avin_14480	conserved hypothetical protein	182.775	3	2	0.977	1.066	0.877	0.992	0.91	1.01	0.99	0.897	0.907	0.976
	Avin_14490	Avin_14490	conserved hypothetical protein	0	1	0	NaN	NaN	NaN	NaN	NaN	NaN	NaN	NaN	NaN	NaN
	Avin_14500	Avin_14500	cell division inhibitor	0	1	0	NaN	NaN	NaN	NaN	NaN	NaN	NaN	NaN	NaN	NaN
	Avin_14510	lexA	SOS transcriptional repressor, LexA	157.246	3	2	0.581	-Inf	0.992	1.044	1.005	0.985	0.546	0.517	0.624	0.474
	Avin_14520	psrA	Transcriptional regulator PsrA	3976.9	6	3	0.909	0.767	0.831	0.852	0.859	0.871	1.052	1.152	1.102	1.094
	Avin_14530	Avin_14530	ErfK/YbiS/YcfS/YnhG family protein	30.5207	5	2	-Inf	-Inf	-Inf	-Inf	-Inf	0.588	0.774	-Inf	-Inf	0.261
	Avin_14540	Avin_14540	beta-N-acetyl-D-glucosaminidase	932.595	7	2	0.185	0.503	0.509	0.283	0.302	0.509	0.525	0.474	0.414	0.594
	Avin_14550	Avin_14550	purine nucleoside phosphorylase	840.419	6	5	1.088	1.118	1.122	1.083	1.121	1.075	1.076	1.071	1.096	1.137
	Avin_14560	Avin_14560	conserved hypothetical protein	427.806	3	3	0.906	0.974	1.191	1.035	1.078	1.102	0.899	1.012	0.892	0.945
	Avin_14570	mfd	transcription-repair coupling factor	8536.1	30	17	1.307	1.242	0.999	1.037	1.015	1.029	0.967	0.973	0.95	0.941
	Avin_14580	gapB	glyceraldehyde-3-phosphate dehydrogenase	1496.65	10	6	0.95	0.974	0.401	0.369	0.483	0.482	1.06	1.013	1.093	1.091
	Avin_14590	nqrA	Na-translocating NADH-ubiquinone oxidoreductase protein, subunit A	1740.47	16	8	1.024	1.062	1.122	1.13	1.026	1.009	1.046	1.02	1.089	1.132
	Avin_14600	nqrB	NADH:ubiquinone oxidoreductase, Na(+)-translocating protein, subunit B	1469.18	13	4	0.824	0.941	1.025	1.05	0.884	0.939	0.863	0.804	0.844	0.895
	Avin_14610	nqrC	NADH:ubiquinone oxidoreductase, Na(+)-translocating protein, subunit C	1490.7	6	3	1.006	0.973	1.25	1.261	1.094	1.112	1.11	1.111	1.088	1.073
	Avin_14620	nqrD	NADH:ubiquinone oxidoreductase, Na(+)-translocating protein, subunit D	2137.4	7	4	0.796	0.794	0.77	0.815	0.896	0.891	0.903	0.925	0.883	0.832
	Avin_14630	nqrE	NADH:ubiquinone oxidoreductase, Na(+)-translocating protein subunit E	4460.44	9	9	0.916	1.017	1.168	1.169	1.041	1.036	0.979	1.004	0.976	0.962
	Avin_14640	nqrF	NADH:ubiquinone oxidoreductase, Na(+)-translocating protein, subunit F	2130.97	13	7	0.926	1.021	1.102	1.082	1.012	0.96	1.029	0.998	1.057	1.027
	Avin_14650	apbE	thiamine biosynthesis lipoprotein	1126.19	10	8	0.889	0.718	0.188	0.3	0.568	0.59	0.952	0.91	0.993	0.949
	Avin_14660	Avin_14660	Conserved hypothetical protein	0	2	0	NaN	NaN	NaN	NaN	NaN	NaN	NaN	NaN	NaN	NaN
	Avin_14670	sthA	soluble pyridine nucleotide transhydrogenase	3339.85	24	10	0.682	0.758	0.402	0.212	1.015	1.027	0.918	0.899	0.889	0.898
	Avin_14680	Avin_14680	Glycerophosphoryl diester phosphodiesterase	2789.45	8	4	0.633	0.61	0.608	0.477	0.636	0.666	0.744	0.694	0.834	0.881
	Avin_14690	lolC	Lipoprotein releasing system, transmembrane protein	46.3917	9	5	0.758	0.841	-Inf	-Inf	0.715	-Inf	0.372	0.908	0.53	-Inf
	Avin_14700	lolD	lipoprotein-releasing ABC transporter	40.2282	3	1	-Inf	-Inf	-Inf	-Inf	-Inf	-Inf	-Inf	-Inf	0.649	-Inf
	Avin_14710	lolE	Lipoprotein releasing system, transmembrane protein	184.979	13	5	0.588	0.053	-0.09	0.666	0.851	0.804	0.712	0.65	0.551	0.551
	Avin_14720	Avin_14720	conserved hypothetical protein	2086.93	6	4	1.293	1.229	1.144	1.036	1.053	1.09	1.064	1.036	1.048	1.055
	Avin_14730	comA	DNA internalization-related competence protein ComA	323.015	11	3	1.179	1.257	1.168	1.196	1.233	1.238	1.137	1.166	1.082	1.121
	Avin_14740	exbB	MotA/TolQ/ExbB proton channel	0	5	0	NaN	NaN	NaN	NaN	NaN	NaN	NaN	NaN	NaN	NaN
	Avin_14750	exbD	Biopolymer transport protein ExbD	0	1	0	Inf	NaN	NaN	Inf	Inf	Inf	NaN	NaN	NaN	NaN
	Avin_14760	lpxK	tetraacyldisaccharide 4'-kinase	0.469013	6	1	1.094	1.129	-Inf	-Inf	1.123	1.142	1.11	-Inf	1.28	1.094
	Avin_14770	Avin_14770	conserved hypothetical protein	0	1	0	NaN	NaN	NaN	NaN	NaN	NaN	NaN	NaN	NaN	NaN
	Avin_14780	kdsB	3-deoxy-D-manno-octulosonate cytidylyltransferase	63.2053	4	1	-Inf	-Inf	-Inf	-Inf	-Inf	0.815	0.183	0.686	-Inf	-Inf
	Avin_14790	ptpA	Low molecular weight phosphotyrosine protein phosphatase	1778.83	7	4	0.863	0.803	0.907	0.926	0.888	0.831	0.982	0.947	0.97	0.977
	Avin_14800	murB	UDP-N-acetylenolpyruvoylglucosamine reductase	0	5	0	NaN	NaN	NaN	NaN	NaN	NaN	NaN	NaN	NaN	NaN
	Avin_14810	rne	Ribonuclease E	350.906	13	5	1.228	1.241	1.093	0.978	1.021	0.958	1.018	1.044	0.965	0.913
	Avin_14820	Avin_14820	hypothetical protein	91.12	5	3	1.064	1.094	0.847	0.954	0.907	1.053	0.78	0.959	0.828	0.685
	Avin_14830	rluC	Pseudouridine synthase, RluC	796.119	8	6	0.909	1.012	1.061	1.098	1.04	1.028	1.056	1.009	1.015	1.013
	Avin_14840	Avin_14840	HAD-superfamily hydrolase	578.849	10	4	1.063	1.111	1.106	1.087	1.109	1.11	0.974	1.024	1.024	1.056
	Avin_14850	Avin_14850	Peptidase S49, SppA	3401.54	13	8	0.97	1.065	0.996	0.999	1.06	1.076	0.986	1.021	1	0.979
	Avin_14860	Avin_14860	Maf-like protein	103.062	6	3	1.106	1.11	1.134	1.045	1.256	1.239	1.146	1.192	1.146	1.119
	Avin_14880	Avin_14880	Conserved hypothetical protein, DUF177	1462	4	2	0.173	0.12	0.433	0.407	0.562	0.54	0.363	0.418	0.369	0.382
	Avin_14890	rpmF	50S ribosomal protein L32	0	1	0	NaN	NaN	NaN	NaN	NaN	NaN	NaN	NaN	NaN	NaN
	Avin_14900	plsX	fatty acid/phospholipid synthesis protein PlsX	3982.57	7	3	0.647	0.764	0.314	0.277	0.695	0.699	0.9	0.934	0.884	0.825
	Avin_14910	fabD	malonyl CoA-acyl carrier protein transacylase	1.94241	4	2	1.327	-Inf	0.86	-Inf	-Inf	-Inf	-Inf	0.827	1.236	0.81
	Avin_14920	fabG	3-oxoacyl (acyl carrier protein) reductase	4.69013	6	2	0.625	1.249	1.301	-Inf	-Inf	1.209	-Inf	1.038	-Inf	0.992
	Avin_14940	fabF	Beta-ketoacyl-acyl carrier protein synthase	515.413	12	5	0.962	0.947	1.131	1.06	1.001	1.043	1.047	1.103	0.931	1.041
	Avin_14950	pabC	4-amino-4-deoxychorismate lyase	87.594	7	2	-Inf	0.064	0.066	0.239	0.405	0.54	0.788	0.746	0.687	0.591
	Avin_14960	Avin_14960	Conserved hypothetical protein, DUF175	310.705	15	6	0.744	0.965	0.841	0.957	0.894	0.906	0.819	0.843	0.813	0.734
	Avin_14970	tmk	thymidylate kinase	23.4326	4	1	0.917	0.333	-Inf	-Inf	0.306	-Inf	-Inf	-Inf	-Inf	-Inf
	Avin_14980	holB	DNA polymerase III delta prime subunit	0	4	0	NaN	NaN	NaN	NaN	NaN	NaN	NaN	NaN	NaN	NaN
	Avin_14990	pilZ	type IV pilus assembly protein	1616.82	6	4	0.983	1.04	1.113	1.081	1.088	1.081	1.028	1.036	0.997	1.022
	Avin_15000	Avin_15000	hydrolase, TatD-family	1496.91	7	5	0.935	1.09	1.128	1.15	1.117	1.101	1.04	1.055	1.049	1.023
	Avin_15030	Avin_15030	cysteine desulfurase protein	505.609	6	3	0.977	1.128	1.101	1.067	1.078	1.05	1.031	1.023	1.012	1.031
	Avin_15040	Avin_15040	Conserved hypothetical protein, DUF1285	2074.26	4	3	0.992	1.01	1.048	1.025	0.982	1	0.963	0.941	0.95	0.958
	Avin_15050	mphB	Extradiol ring-cleavage dioxygenase, class III enzyme, subunit B	580.46	4	3	1.111	1.275	1.24	1.251	1.212	1.164	1.065	1.119	1.058	1.007
	Avin_15060	Avin_15060	oxidoreductase	2048.97	12	7	1.006	1.005	1.007	0.995	1.04	0.998	1.052	1.041	1.081	1.033
	Avin_15070	Avin_15070	4-hydroxyphenylacetate 3-monooxygenase, small subunit	1061.02	3	1	1.014	1.079	1.053	1.091	1.053	1.055	1.06	1.052	1.107	1.11
	Avin_15080	mphC	2-hydroxy-6-ketonona-2,4-dienedioic acid hydrolase	740.895	4	1	1.06	1.126	1.089	1.112	1.024	1.033	1.065	1.019	1.115	1.104
	Avin_15090	mhpR	Bacterial regulatory protein, IclR family	3053.82	8	4	0.986	0.997	1.034	1.016	1.045	1.041	1.03	1.019	1.038	1.037
	Avin_15100	Avin_15100	hypothetical protein	2.81408	1	1	1.57	1.595	-Inf	0.9	0.979	1.455	1.38	1.338	1.507	1.277
	Avin_15110	mhpD	4-oxalocrotonate decarboxylase	33.1492	5	1	1.007	0.926	0.413	0.986	0.86	-Inf	-Inf	0.895	0.687	0.565
	Avin_15140	mhpT	3-hydroxyphenylpropionic acid transporter	3466.36	12	7	0.881	0.902	0.831	0.788	0.91	0.915	0.917	0.92	0.905	0.922
	Avin_15150	Avin_15150	Bacterial outer membrane porin	0	1	0	NaN	NaN	NaN	NaN	NaN	NaN	NaN	NaN	NaN	NaN
	Avin_15160	Avin_15160	electron-transferring-flavoprotein ubiquinone oxido-reductase	140.454	14	5	1.091	1.118	0.884	0.711	0.932	1.044	1.026	1.016	0.717	0.792
	Avin_15170	Avin_15170	hypothetical protein	8810.22	5	5	0.969	1.047	1.064	1.062	1.053	1.042	1.038	1.034	1.039	1.012
	Avin_15200	Avin_15200	Bacterial extracellular solute-binding protein, family 3	589.857	8	4	0.799	0.887	0.949	1.024	0.924	0.897	0.982	0.999	1.006	1.021
	Avin_15210	Avin_15210	lipoprotein	6.09717	1	1	0.571	1.441	-Inf	0.731	1.268	1.183	1.161	1.368	1.044	1.403
	Avin_15220	Avin_15220	outer membrane protein, OmpA/MotB family	439.602	9	4	1.041	1.192	1.168	1.157	1.093	1.038	1.094	1.084	1.137	1.105
	Avin_15230	Avin_15230	hypothetical protein	395.658	3	2	0.8	0.863	0.826	0.826	0.843	0.89	1	0.938	0.993	1.028
	Avin_15240	Avin_15240	integral membrane protein	0	2	0	NaN	NaN	NaN	NaN	NaN	NaN	NaN	NaN	Inf	NaN
	Avin_15250	pyrF	Orotidine 5prime-phosphate decarboxylase	0.938026	1	1	-Inf	-Inf	1.012	-Inf	-Inf	-Inf	0.979	-Inf	-Inf	-Inf
	Avin_15260	Avin_15260	conserved hypothetical protein	1737.59	10	4	0.997	1.011	1.125	1.052	1.06	1.049	1.046	1.05	1.074	1.046
	Avin_15270	Avin_15270	conserved hypothetical protein	31.6004	7	2	0.518	-Inf	-Inf	-Inf	-Inf	-Inf	0.682	0.273	0.745	-Inf
	Avin_15280	efp	translation elongation factor P	150.676	9	4	0.63	0.553	-Inf	0.121	0.83	0.57	0.746	0.663	0.471	-0.058
	Avin_15290	ohr	organic hydroperoxide resistance protein (OsmC family)	382.26	3	1	1.041	1.162	1.103	1.112	1.135	1.112	1.028	0.943	0.976	0.891
	Avin_15300	Avin_15300	transcriptional regulator, MarR family	1034.56	7	6	0.446	0.414	-0.043	0.21	0.652	0.662	0.769	0.754	0.771	0.753
	Avin_15310	Avin_15310	transcriptional regulatory protein, LysR family	2281.47	9	7	0.997	1.007	1.027	1.072	1.011	1.012	1.032	1.033	1.033	1.026
	Avin_15320	Avin_15320	conserved hypothetical protein	3047.07	6	4	1.019	0.978	1.038	1.035	1.005	1.032	1.071	1.089	1.069	1.039
	Avin_15330	Avin_15330	conserved hypothetical protein	1712.7	7	6	1.014	0.929	0.973	0.968	0.97	0.981	1.09	1.07	1.12	1.118
	Avin_15340	Avin_15340	conserved hypothetical protein	1184.37	7	3	0.968	0.944	1.15	1.122	1.04	1.06	1.081	1.092	1.087	1.062
	Avin_15350	hmgA	homogentisate 1,2-dioxygenase	1058.02	14	7	1.031	1.14	1.146	1.155	1.12	1.129	1.087	1.058	1.077	1.057
	Avin_15370	Avin_15370	ATP-dependent RNA helicase, DEAD/DEAH box family	832.366	6	1	0.723	0.625	0.739	0.88	0.623	0.695	0.857	0.915	0.635	0.569
	Avin_15380	Avin_15380	Thiopurine S-methyltransferase	155.073	4	1	0.991	1.032	0.929	0.947	1.068	1.107	0.921	1.136	0.883	0.83
	Avin_15390	Avin_15390	conserved hypothetical protein	297.899	8	1	1.04	1.133	1.108	1.102	1.07	1.15	1.053	1.051	1.06	1.042
	Avin_15400	htpX	heat shock protein HtpX	3357.31	6	4	2.196	1.731	0.432	0.509	1.205	1.217	1.15	1.044	0.983	1.246
	Avin_15420	Avin_15420	Aminotransferase, class I and II	1785	16	11	1.103	1.111	1.054	1.107	1.114	1.083	1.125	1.134	1.09	1.124
	Avin_15440	Avin_15440	methionine sulfoxide reductase B	506.108	7	5	0.872	0.996	1.146	1.177	1.105	1.08	1.054	0.984	0.929	0.961
	Avin_15450	Avin_15450	Glutathione peroxidase	0	2	0	NaN	NaN	NaN	NaN	NaN	NaN	NaN	NaN	NaN	NaN
	Avin_15460	Avin_15460	membrane sensor hybrid histidine protein kinase	9301.59	18	7	1.023	1.004	1.286	1.124	1.128	1.091	1.147	1.323	1.082	1.057
	Avin_15470	Avin_15470	conserved hypothetical protein	4665.54	6	3	0.85	0.713	0.618	0.641	0.775	0.789	0.9	0.852	0.894	0.912
	Avin_15480	Avin_15480	conserved hypothetical protein	80.6297	2	1	0.997	1.021	0.899	0.899	1.185	1.077	0.965	1.138	0.978	0.839
	Avin_15490	Avin_15490	Acyl-CoA dehydrogenase	9335.01	19	9	0.867	0.921	0.884	0.847	0.923	0.948	0.946	0.931	0.906	0.91
	Avin_15500	Avin_15500	ABC transporter, ATP binding component	3544.4	6	3	0.852	0.914	0.892	0.862	0.932	0.918	0.988	0.978	0.98	0.969
	Avin_15510	Avin_15510	ABC-2 type transporter, permease component	6493.91	12	9	0.91	0.959	1.011	0.995	0.988	0.993	0.997	1.008	1.008	0.98
	Avin_15520	Avin_15520	heavy metal sensor histidine protein kinase, two-component	146.897	6	2	1.166	1.264	1.34	1.269	1.186	1.286	1.163	1.218	1.127	1.13
	Avin_15530	Avin_15530	heavy metal response regulator, two-component	212.85	2	1	1.062	1.141	1.199	1.107	1.085	1.142	1.035	1.079	1.023	1.066
	Avin_15540	Avin_15540	GTP cyclohydrolase I	1492.32	11	8	0.907	0.822	0.846	0.861	0.92	0.92	0.933	0.946	0.843	0.939
	Avin_15550	trkH	K+ transporter protein	2533.43	13	10	0.914	0.844	0.481	0.448	0.845	0.895	0.922	0.954	0.87	0.933
	Avin_15560	Avin_15560	hypothetical protein	597.697	2	1	1.025	0.969	1.094	1.129	1.075	1.072	1.122	1.113	1.136	1.089
	Avin_15570	Avin_15570	conserved hypothetical protein	5677.13	4	3	0.72	0.707	0.509	0.563	0.67	0.686	0.819	0.787	0.802	0.774
	Avin_15580	Avin_15580	Nitroreductase	20.3441	3	1	0.982	1.132	1.19	1.296	1.188	1.024	0.998	1.267	0.957	1.138
	Avin_15590	Avin_15590	periplasmic sensory histidine protein kinase	634.979	10	5	0.762	0.684	0.868	0.859	0.999	1.001	0.997	0.944	1.045	1.031
	Avin_15600	Avin_15600	conserved hypothetical protein	0	2	0	NaN	NaN	NaN	NaN	NaN	NaN	NaN	Inf	NaN	NaN
	Avin_15610	Avin_15610	Response regulator, transciptional regulatory protein	608.554	2	2	0.855	1.106	1.124	1.161	1.141	1.088	1.025	1.061	0.968	1.028
	Avin_15620	Avin_15620	YCII-related domain protein	188.657	3	2	0.964	1.097	1.001	0.917	1.029	1.049	1	1.019	0.955	0.984
	Avin_15630	ispZ	intracellular septation protein A	0	2	0	NaN	NaN	NaN	NaN	Inf	NaN	NaN	NaN	NaN	NaN
	Avin_15640	Avin_15640	Phosphoesterase (PHP family)	166.458	4	1	1.115	1.285	1.239	1.209	1.208	1.148	1.037	1.146	1.067	1.061
	Avin_15650	Avin_15650	Sua5/YciO/YrdC/YwlC family protein	90.6375	5	3	1.302	1.289	1.259	1.231	1.158	1.03	1.104	1.261	1.095	1.078
	Avin_15660	scpA	chromosome segregation and condensation protein A	2923.67	10	4	0.95	0.976	0.883	0.871	0.917	0.903	0.982	0.973	0.976	0.939
	Avin_15670	scpB	chromosome segregation and condensation protein B	0.469013	3	1	-Inf	1.652	1.157	-Inf	-Inf	-Inf	1.11	-Inf	-Inf	1.621
	Avin_15680	edd-1	6-phosphogluconate dehydratase	699.937	11	3	1.121	1.172	1.125	1.153	1.173	1.114	1.04	1.093	1.014	1.047
	Avin_15690	glk-1	glucokinase	480.167	6	2	1.106	0.975	1.175	1.234	1.024	1.052	1.15	1.159	1.168	1.157
	Avin_15700	hexR-2	transcriptional regulatory protein, RpiR family	8870.69	5	4	1.142	1.178	1.043	1.043	1.065	1.056	0.998	0.983	1.001	1.005
	Avin_15710	pgl-1	6-phosphogluconolactonase	107.495	2	1	0.767	0.779	0.877	-0.044	0.857	0.587	0.904	0.885	0.999	0.876
	Avin_15720	eda-2	KDPG aldolase	1261.98	3	2	0.933	1.148	1.258	1.234	1.191	1.179	1.093	1.115	1.049	1.071
	Avin_15730	Avin_15730	Pseudouridine synthase	1571.5	5	4	0.875	0.829	1.127	1.191	1.074	1.034	1.022	1.096	0.976	0.966
	Avin_15740	Avin_15740	Short-chain dehydrogenase/reductase SDR	1452.05	5	4	1.104	1.051	1.19	1.203	1.133	1.122	1.11	1.08	1.018	1.056
	Avin_15750	gph	phosphoglycolate phosphatase	28.8044	4	1	0.919	1.288	1.247	0.482	1.171	1.109	1.019	1.047	1.118	0.63
	Avin_15760	ubiG	Ubiquinone biosynthesis O-methyltransferase	26.8665	4	2	0.858	0.984	0.457	0.608	1.143	0.901	0.475	0.524	0.639	0.425
	Avin_15770	Avin_15770	Amidohydrolase	1776.45	7	3	1.143	1.117	1.233	1.072	1.079	1.079	1.024	1.063	0.939	0.984
	Avin_15780	Avin_15780	transposase, IS891/IS1136/IS1341	5277.82	3	2	0.795	0.897	0.878	0.876	0.884	0.894	0.898	0.908	0.838	0.85
	Avin_15800	Avin_15800	Initiation factor 2B	1242.58	4	2	0.837	0.907	0.94	0.888	0.897	0.887	1.003	0.995	1	1.026
	Avin_15810	gyrA	DNA gyrase, A subunit	113.651	25	3	0.768	0.235	0.012	-0.057	0.845	0.858	1.022	0.804	1.049	0.835
	Avin_15820	serC	Phosphoserine aminotransferase	62.6081	13	5	0.379	0.762	0.281	0.95	0.652	0.17	0.834	0.574	0.635	0.256
	Avin_15830	pheA	Chorismate mutase, gamma, beta and epsilon proteobacteria/ Prephenate dehydratase	64.5595	6	3	0.231	0.126	0.419	-Inf	0.614	0.484	0.787	0.726	-Inf	0.769
	Avin_15840	hisC2	histidinol-phosphate aminotransferase	4935.33	12	4	0.764	0.703	0.539	0.508	0.682	0.713	0.834	0.797	0.844	0.908
	Avin_15850	aroA	3-phosphoshikimate 1-carboxyvinyltransferase / Prephenate dehydrogenase	172.741	14	6	0.956	0.922	1.057	0.949	1.123	0.924	0.93	1.068	0.98	0.836
	Avin_15860	cmk	cytidylate kinase	0	6	0	Inf	NaN	NaN	NaN	NaN	NaN	NaN	NaN	NaN	NaN
	Avin_15870	rpsA	30S ribosomal protein S1	0.535371	8	1	-Inf	1.713	1.129	-Inf	1.096	-Inf	-Inf	-Inf	1.033	1.068
	Avin_15880	ihfB	integration host factor, beta subunit	0	1	0	NaN	NaN	NaN	NaN	NaN	NaN	NaN	NaN	NaN	NaN
	Avin_15890	Avin_15890	conserved hypothetical protein	11.7253	4	1	0.99	-Inf	1.288	-Inf	1.168	0.939	1.318	1.074	1.269	1.05
	Avin_15900	Avin_15900	metallo-beta-lactamase family protein	5046.44	25	17	0.948	1.034	1.046	1.062	1.048	1.052	0.994	1.014	0.983	0.974
	Avin_15910	rfaH	transcriptional activator RfaH	120.601	7	3	0.958	0.826	0.949	1.025	1.106	1.007	1.08	1.073	1.075	1.127
	Avin_15920	rfbB	dTDP-glucose 4,6-dehydratase	560.287	28	11	0.43	0.447	0.468	0.448	0.66	0.598	0.544	0.63	0.208	0.542
	Avin_15930	rfbD	dTDP-4-dehydrorhamnose reductase	112.283	14	4	0.762	0.591	0.891	0.672	0.716	0.843	-Inf	0.703	0.707	0.497
	Avin_15940	rfbA	glucose-1-phosphate thymidylyltransferase	1532.94	17	10	0.595	0.542	0.698	0.588	0.772	0.804	0.799	0.782	0.667	0.678
	Avin_15950	rfbC	dTDP-4-dehydrorhamnose 3,5-epimerase	65.024	8	2	0.558	0.735	-Inf	-Inf	0.528	0.672	0.308	0.792	-Inf	0.717
	Avin_15960	Avin_15960	ABC-2 transporter, permease component	780.256	11	6	0.688	0.815	0.836	0.83	0.972	1.029	0.887	0.874	0.831	0.825
	Avin_15970	Avin_15970	ABC transporter, ATP binding component	2183.29	20	11	0.676	0.803	0.88	0.733	0.876	0.905	0.929	0.906	0.78	0.742
	Avin_15980	Avin_15980	Glycosyl transferase, family 2	4677.18	124	35	0.521	0.688	0.762	0.684	0.848	0.844	0.809	0.801	0.685	0.632
	Avin_15990	Avin_15990	hydrolase (HAD superfamily) protein	1367.11	75	17	0.77	0.897	0.82	0.773	0.901	0.946	0.873	0.882	0.817	0.766
	Avin_16000	Avin_16000	Conserved hypothetical protein	2560.97	85	19	0.638	0.897	0.926	0.925	0.966	0.963	0.738	0.801	0.688	0.644
	Avin_16010	Avin_16010	Glycosyl transferase, family 2	2801.28	23	12	0.943	1.085	1.123	1.113	1.116	1.12	1.007	1.022	1.007	0.987
	Avin_16020	Avin_16020	hypothetical protein	5188.42	6	4	0.649	0.78	0.846	0.804	0.846	0.855	0.707	0.74	0.705	0.686
	Avin_16030	Avin_16030	Acyltransferase 3 family protein	6114.4	31	20	0.93	0.932	0.95	0.953	0.976	0.988	0.965	0.945	0.936	0.941
	Avin_16040	Avin_16040	hypothetical protein (S-Layer Protein)	1662.54	18	6	0.936	0.997	0.932	0.984	0.976	0.972	0.903	0.915	0.962	0.936
	Avin_16050	Avin_16050	conserved hypothetical protein	842.709	1	1	0.499	0.524	0.633	0.529	0.484	0.595	0.476	0.528	0.501	0.509
	Avin_16060	Avin_16060	hypothetical protein	450.849	2	2	0.931	0.999	1.069	0.923	0.919	0.984	0.986	0.999	0.897	0.861
	Avin_16070	gspD	general secretion pathway protein D	1286.46	14	7	0.668	0.808	0.782	0.715	0.832	0.87	0.796	0.88	0.757	0.779
	Avin_16080	Avin_16080	hypothetical protein	0	3	0	NaN	NaN	NaN	NaN	NaN	Inf	NaN	NaN	NaN	NaN
	Avin_16090	Avin_16090	hypothetical protein	60.1877	2	1	0.841	0.282	0.952	0.506	0.875	0.783	0.912	0.961	0.748	0.783
	Avin_16100	Avin_16100	hypothetical protein	291.124	6	3	0.643	0.801	0.778	0.762	0.949	0.892	0.915	0.857	0.65	0.745
	Avin_16110	Avin_16110	hypothetical protein	48.6795	14	2	1.011	1.046	-Inf	0.984	0.896	0.92	0.976	1.007	0.824	0.733
	Avin_16120	Avin_16120	hypothetical protein	66.7055	5	1	0.636	0.608	0.858	0.852	0.692	0.158	1.017	0.852	0.748	0.682
	Avin_16130	Avin_16130	hypothetical protein	1676.22	8	4	0.467	0.535	0.47	0.404	0.651	0.684	0.611	0.685	0.631	0.505
	Avin_16140	Avin_16140	type II secretion system protein	46.5109	2	1	-Inf	0.823	0.843	0.138	-Inf	0.723	0.842	0.654	0.278	0.827
	Avin_16150	gspG2	General secretion pathway protein G	258.924	7	2	0.667	0.943	0.792	0.612	0.883	1.021	0.877	0.88	0.795	0.648
	Avin_16160	Avin_16160	type II secretion system protein	1720.58	9	4	0.353	0.431	0.506	0.428	0.614	0.623	0.696	0.604	0.57	0.596
	Avin_16170	gspE	type II secretion system protein E, GspE	2932.36	22	12	0.587	0.676	0.634	0.668	0.819	0.784	0.805	0.825	0.735	0.777
	Avin_16180	cysC1	Adenylylsulfate kinase	802.241	6	4	0.487	0.178	0.655	0.573	0.676	0.599	0.553	0.663	0.541	0.429
	Avin_16190	Avin_16190	Conserved hypothetical protein	624.94	9	3	1.05	1.123	1.098	1.148	1.093	1.07	1.092	1.025	1.088	1.086
	Avin_16200	Avin_16200	hypothetical protein	1270.41	7	5	0.853	1.02	0.84	0.823	0.987	1.019	0.96	0.954	0.858	0.85
	Avin_16210	Avin_16210	hypothetical protein	1979.62	11	6	0.765	0.901	0.825	0.762	0.938	0.906	0.891	0.881	0.758	0.716
	Avin_16220	Avin_16220	conserved hypothetical protein	4927.27	24	10	0.73	0.885	0.867	0.809	0.893	0.904	0.902	0.896	0.795	0.774
	Avin_16230	Avin_16230	undecaprenyl-phosphate galactosephosphotransferase	2398.08	24	14	0.795	0.999	0.888	0.842	0.977	0.984	0.963	0.948	0.848	0.88
	Avin_16240	eexD	Type I secretion system ATPase	3679.88	27	18	0.797	0.945	0.965	1.005	1.014	1.001	0.947	0.958	0.942	0.884
	Avin_16250	eexE	Type I secretion membrane fusion protein	3844.37	10	6	0.997	1.049	1.014	1.024	1.043	1.016	1.041	1.02	1.047	1.034
	Avin_16260	eexF	Type I secretion outer membrane protein	6747.51	19	12	0.999	1.033	0.989	0.995	1.011	1.013	1.045	1.032	1.054	1.052
	Avin_16270	hrpA	ATP-dependent DEAH box helicase HrpA	3064.74	29	14	1.124	1.203	1.174	1.168	1.183	1.154	1.146	1.154	1.153	1.154
	Avin_16280	Avin_16280	Prevent-host-death protein	456.867	2	2	1.058	1.141	1.081	1.12	1.137	1.094	1.055	1.065	1.002	0.999
	Avin_16290	Avin_16290	addiction module toxin, Txe/YoeB family	361.287	2	2	1.098	1.23	1.247	1.208	1.229	1.161	1.174	1.099	1.068	1.034
	Avin_16300	Avin_16300	transcriptional regulator, MarR family	71.1392	2	2	0.936	0.947	1.109	1.141	1.026	1.11	1.081	1.074	1.141	1.055
	Avin_16310	Avin_16310	major facilitator superfamily transporter	2068.7	8	7	0.917	1.064	1.034	1.051	1.028	1.057	0.938	0.965	0.903	0.888
	Avin_16330	Avin_16330	conserved hypothetical protein	930.026	8	6	1.032	1.057	1.122	1.106	1.043	1.051	1.113	1.092	1.128	1.087
	Avin_16340	Avin_16340	conserved hypothetical protein	0	2	0	NaN	NaN	NaN	NaN	NaN	NaN	NaN	NaN	NaN	NaN
	Avin_16350	Avin_16350	conserved hypothetical protein	0	1	0	NaN	NaN	Inf	NaN	NaN	NaN	NaN	NaN	NaN	Inf
	Avin_16360	Avin_16360	major facilitator family transporter	1418.62	8	5	0.975	1.021	0.999	1	1.014	1.027	1.031	1.018	1.002	0.991
	Avin_16370	Avin_16370	Transcriptional regulator, AraC family	2644.18	12	7	1.012	1.099	1.063	1.063	1.093	1.088	1.06	1.055	1.028	1.037
	Avin_16380	Avin_16380	acetoacetyl-CoA thiolase	4701.16	7	3	0.909	0.978	0.985	0.91	1.046	1.045	0.986	0.992	0.996	0.987
	Avin_16390	fadB2	fatty acid oxidation complex alpha subunit FadB	1034.75	8	5	1	0.987	0.988	0.91	0.935	0.981	1.056	1.045	1.112	1.133
	Avin_16400	Avin_16400	Acyl-CoA dehydrogenase	1454.91	10	5	1.039	1.087	1.107	1.083	1.072	1.059	1.062	1.044	1.104	1.106
	Avin_16410	etfB3	electron transfer flavoprotein beta subunit	0	1	0	NaN	NaN	NaN	NaN	NaN	NaN	NaN	NaN	NaN	NaN
	Avin_16420	etfA3	Electron transfer flavoprotein, alpha subunit	3142.02	8	3	0.956	1.031	1.146	1.133	1.061	1.049	1.055	1.069	1.082	1.051
	Avin_16430	Avin_16430	Electron transfer flavoprotein-ubiquinone oxidoreductase	11.9244	2	1	1.44	1.156	1.153	1.326	1.165	1.181	1.296	1.239	1.048	1.164
	Avin_16440	Avin_16440	acetyl-CoA hydrolase/transferase family	1679.87	7	4	1.035	1.156	1.104	1.115	1.129	1.13	1.108	1.101	1.076	1.089
	Avin_16450	Avin_16450	hypothetical protein	2035.58	7	4	1.001	1.03	1.009	1.034	1.044	1.018	0.994	0.986	1.003	1.008
	Avin_16460	Avin_16460	oxdoreductase	906.786	9	5	1.083	1.095	1.066	1.061	1.084	1.064	1.02	1.049	1.029	1.037
	Avin_16470	Avin_16470	transcriptional regulator, LysR family	766.081	9	5	0.858	1.048	1.115	1.086	1.128	1.145	0.974	1.041	0.946	0.873
	Avin_16490	Avin_16490	Short-chain dehydrogenase/reductase SDR	3514	22	8	0.91	1.018	1.081	1.057	1.056	1.059	0.99	0.989	0.97	0.96
	Avin_16500	Avin_16500	hypothetical protein	1237.88	2	1	0.819	0.903	0.903	0.903	0.934	0.912	0.981	0.975	0.938	0.869
	Avin_16560	Avin_16560	hypothetical protein	382.402	5	3	0.878	0.965	1.269	1.254	1.097	1.074	1.043	1.046	0.979	0.866
	Avin_16570	Avin_16570	hypothetical protein	366.078	8	3	0.951	1.037	1.15	1.161	1.172	1.169	0.983	1.048	0.937	0.886
	Avin_16580	Avin_16580	major facilitator superfamily protein	1838.69	53	17	0.879	0.996	0.962	0.971	1.001	1.025	0.957	0.945	0.912	0.889
	Avin_16590	Avin_16590	xylitol dehydrogenase, zinc-containing alcohol dehydrogenase superfamily	7565.28	15	12	0.926	0.997	1.001	0.966	1.013	1.003	0.999	0.977	0.982	0.978
	Avin_16600	Avin_16600	transcriptional regulator, AraC family	10251.6	22	10	0.714	0.821	0.787	0.757	0.853	0.853	0.847	0.855	0.803	0.809
	Avin_16610	Avin_16610	PfkB-family carbohydrate kinase	4138.5	38	13	0.768	0.833	0.944	0.904	0.944	0.937	0.963	0.952	0.916	0.869
	Avin_16630	pgi-2	Glucose-6-phosphate isomerase	0	2	0	NaN	NaN	NaN	NaN	NaN	NaN	NaN	NaN	NaN	NaN
	Avin_16650	Avin_16650	LamB type porin	16.7382	2	1	0.589	1.131	1.082	1.325	1.276	1.267	0.991	1.269	0.886	0.907
	Avin_16670	Avin_16670	serralysin-like metalloprotease family protiein	1797.14	5	2	0.987	1.018	1.063	1.059	1.054	1.067	1.061	1.045	1.023	0.998
	Avin_16690	Avin_16690	Cysteine desulfurase, SufS-like protein	171.457	1	1	1.187	1.16	1.199	1.143	1.197	1.049	1.051	1.18	1.117	1.095
	Avin_16700	Avin_16700	acetyl-CoA hydrolase/transferase family protein	3288.64	8	5	1.077	1.075	1.076	1.073	1.068	1.067	1.068	1.046	1.053	1.034
	Avin_16710	Avin_16710	hypothetical protein	2353.65	1	1	0.962	0.843	0.978	0.969	0.869	0.933	1.033	1.008	1.026	1.008
	Avin_16720	Avin_16720	transcriptional regulator	1929.46	5	4	1.099	1.164	1.092	1.099	1.125	1.124	1.081	1.03	1.056	1.071
	Avin_16740	Avin_16740	conserved hypothetical protein	3828.38	5	4	0.971	0.992	0.96	0.978	0.967	0.983	0.978	0.996	1.003	1.041
	Avin_16750	Avin_16750	hypothetical protein	0	1	0	NaN	NaN	NaN	NaN	NaN	NaN	NaN	NaN	NaN	NaN
	Avin_16760	Avin_16760	hypothetical protein	6391.77	3	2	0.833	0.862	0.817	0.802	0.844	0.849	0.902	0.879	0.884	0.876
	Avin_16770	Avin_16770	ABC-2 type transporter, permease component	931.176	6	4	0.972	1.151	1.231	1.219	1.188	1.178	1.054	1.036	1.044	0.977
	Avin_16780	Avin_16780	ABC transporter, ATP binding/permease hybrid protein	4469.48	20	15	0.981	1.059	1.081	1.069	1.084	1.087	1.029	1.012	1.025	1.002
	Avin_16790	Avin_16790	Secretion protein, HlyD family	2817.1	4	3	0.909	0.982	1.004	0.957	0.981	0.992	0.979	0.96	0.971	0.948
	Avin_16810	Avin_16810	Dihydroorotate dehydrogenase	476.577	11	4	1.045	1.127	1.093	1.042	1.128	1.094	1.084	1.008	1.029	1.043
	Avin_16820	Avin_16820	Zinc-containing alcohol dehydrogenase superfamily	1655.35	6	3	0.859	0.923	0.864	0.887	0.919	0.932	0.879	0.889	0.891	0.956
	Avin_16830	Avin_16830	hypothetical protein	591.472	3	3	0.915	1.112	1.101	1.084	1.102	1.064	0.966	0.991	0.908	0.937
	Avin_16838	Avin_16838	amino acid ABC transporter periplasmic protein	7226.04	10	5	0.955	0.975	0.864	0.867	0.902	0.924	1.002	0.987	1.012	1.015
	Avin_16840	Avin_16840	FabD/lysophospholipase-like protein	1331.33	8	2	0.873	0.89	0.775	0.874	0.935	0.904	1.019	1.045	1.067	1.063
	Avin_16850	Avin_16850	conserved hypothetical protein	673.456	7	5	0.977	1.027	1.108	1.058	1.016	1.051	0.964	1.009	1.023	1.036
	Avin_16870	Avin_16870	glucose/ribitol dehydrogenase family protein	0	1	0	NaN	NaN	NaN	NaN	NaN	NaN	NaN	NaN	NaN	NaN
	Avin_16880	Avin_16880	16S rRNA uridine-516 pseudouridylate synthase	7218.33	3	1	0.878	0.877	0.847	0.825	0.913	0.868	0.953	0.943	0.968	0.952
	Avin_16890	Avin_16890	conserved hypothetical protein	13138.3	10	8	0.822	0.875	0.837	0.83	0.861	0.877	0.882	0.898	0.873	0.865
	Avin_16900	Avin_16900	RNA binding protein, S1 family	4653.1	7	6	0.804	0.859	0.838	0.852	0.838	0.864	0.947	0.936	0.954	0.926
	Avin_16910	Avin_16910	hypothetical protein	642.116	5	3	0.997	1.183	1.27	1.325	1.224	1.202	1.065	1.108	1.013	1.021
	Avin_16920	Avin_16920	hypothetical protein	0	1	0	NaN	NaN	NaN	NaN	NaN	NaN	NaN	NaN	NaN	NaN
	Avin_16930	Avin_16930	hypothetical protein	37.0959	2	1	1.075	0.886	1.216	1.284	1.188	1.134	1.112	1.137	0.804	1.003
	Avin_16940	Avin_16940	conserved hypothetical protein	6824.25	18	11	0.885	0.921	0.875	0.851	0.936	0.923	0.921	0.909	0.928	0.915
	Avin_16950	Avin_16950	hypothetical protein	785.216	4	1	1.034	1.17	1.121	1.139	1.135	1.146	1.052	1.057	0.974	0.985
	Avin_16960	Avin_16960	hypothetical protein	128.083	1	1	0.752	1.054	0.873	1.102	1.067	0.941	0.977	0.863	0.911	0.888
	Avin_16970	Avin_16970	hypothetical protein	743.157	2	1	0.826	0.893	0.918	1.003	0.788	0.923	0.775	0.779	0.703	0.715
	Avin_16980	Avin_16980	hypothetical protein	597.701	4	2	1.046	1.154	1.171	1.234	1.158	1.152	1.045	1.042	0.991	1.081
	Avin_16990	Avin_16990	hypothetical protein	5421.28	27	12	0.888	0.88	0.838	0.887	0.917	0.937	0.967	0.99	0.953	0.918
	Avin_17000	Avin_17000	hypothetical protein	598.79	3	2	0.842	0.962	0.93	0.937	0.951	0.998	0.896	0.921	0.984	0.918
	Avin_17010	Avin_17010	Prophage CP4-57 regulatory, AlpA-like protein	16.2737	2	1	1.027	0.548	0.646	0.518	1.327	1.23	1.253	1.186	1.062	1.243
	Avin_17020	Avin_17020	Prophage CP4-57 regulatory , AlpA-like protein	747.771	2	1	1.134	1.079	1.15	1.13	1.101	1.144	1.162	1.177	1.131	1.097
	Avin_17030	Avin_17030	hypothetical protein	0	1	0	NaN	Inf	NaN	NaN	NaN	NaN	NaN	NaN	NaN	NaN
	Avin_17050	Avin_17050	ParB protein	30.145	1	1	1.077	0.804	-Inf	0.987	0.957	0.853	0.847	0.951	1.085	1.044
	Avin_17060	Avin_17060	hypothetical protein	2195.13	41	6	0.804	0.8	0.99	1.035	0.944	0.929	0.868	0.909	0.825	0.678
	Avin_17070	Avin_17070	hypothetical protein	356.253	6	3	0.922	1.002	1.151	1.23	1.006	1.081	1.068	1.103	1.079	0.972
	Avin_17080	Avin_17080	plasmid stabilization system protein/addiction module toxin	301.683	3	2	1.11	1.182	1.17	1.237	1.13	1.178	1.141	1.028	1.162	1.117
	Avin_17090	Avin_17090	Transcriptional regulator, LysR family	1542.81	6	4	0.993	1.081	1.083	1.06	1.093	1.103	1.067	1.088	1.057	1.059
	Avin_17100	Avin_17100	conserved hypothetical protein	1352.37	10	8	1.046	1.091	1.088	1.099	1.112	1.086	1.08	1.074	1.048	1.094
	Avin_17110	Avin_17110	conserved hypothetical protein	199.664	2	1	0.843	1.033	0.971	0.978	1.058	1.186	0.98	1.003	0.937	0.854
	Avin_17120	Avin_17120	Citrate transporter	2570.96	8	5	0.966	1.01	1.013	0.984	1.013	1.039	1.008	1.008	1.02	0.978
	Avin_17140	Avin_17140	Bacterial outer membrane porin	3834.19	8	6	0.93	0.99	1.02	1.007	0.998	0.996	0.982	0.987	0.99	0.972
	Avin_17170	Avin_17170	CRISPR-associated helicase Cas3, core	2419.27	20	10	1.092	1.163	1.03	1.094	1.006	1.04	0.994	1.002	1.031	1.052
	Avin_17180	Avin_17180	hypothetical protein	79.0719	10	2	1.289	1.097	1.24	1.215	1.17	1.254	1.133	1.144	1.172	1.128
	Avin_17190	Avin_17190	conserved hypothetical protein	1214.49	6	5	1.121	1.178	1.031	1.04	1.02	1.055	1.002	1.004	1.086	1.076
	Avin_17200	Avin_17200	CRISPR-associated protein, CT1975	365.14	7	4	1.178	1.213	1.193	1.227	1.099	1.111	1.083	1.05	1.066	1.098
	Avin_17210	Avin_17210	CRISPR-associated protein, CT1976	6228.83	5	3	1.095	1.059	0.987	1.038	0.984	1.004	1.049	1.052	1.103	1.111
	Avin_17220	Avin_17220	CRISPR-associated protein, CT1974	110.704	3	2	1.272	1.265	1.263	1.252	1.166	1.172	1.165	1.121	0.97	1.088
	Avin_17230	Avin_17230	hypothetical protein	315.479	2	1	0.94	0.961	0.508	0.901	0.848	0.803	1.004	0.963	1.079	1.087
	Avin_17240	Avin_17240	hypothetical protein	0	1	0	NaN	NaN	NaN	NaN	NaN	NaN	NaN	NaN	NaN	NaN
	Avin_17250	Avin_17250	conserved hypothetical protein	0	2	0	NaN	NaN	NaN	NaN	NaN	NaN	NaN	NaN	NaN	NaN
	Avin_17260	Avin_17260	conserved hypothetical protein	240.185	7	2	0.509	-0.142	-0.144	0.463	-0.18	0.34	-Inf	0.008	-Inf	-Inf
	Avin_17270	Avin_17270	hypothetical protein	1855.4	8	4	0.952	0.91	0.799	0.921	0.964	0.921	0.994	0.99	1.012	1.024
	Avin_17280	Avin_17280	amylo-alpha-1,6-glucosidase	11816.3	19	10	0.908	0.908	0.892	0.885	0.924	0.918	0.98	0.968	0.996	0.983
	Avin_17290	Avin_17290	UDP-Glycosyltransferase/glycogen phosphorylase	821.844	8	2	1.014	1.106	1.147	1.103	1.107	1.096	0.991	1.059	0.997	1.013
	Avin_17300	Avin_17300	Major facilitator superfamily transporter	9421.4	21	13	0.833	0.933	1.058	1.061	1.021	1.021	0.96	0.974	0.941	0.904
	Avin_17310	Avin_17310	regulatory protein, MarR family	509.396	5	3	0.685	0.885	1.161	1.216	1.185	1.168	0.783	0.87	0.63	0.703
	Avin_17320	Avin_17320	outer membrane porin	6018.67	30	16	0.966	1.015	1.048	1.063	1.046	1.054	1.032	1.037	1.026	1.021
	Avin_17330	Avin_17330	Two-component response regulator, LuxR family	1883.25	10	6	0.99	1.061	1.093	1.016	1.065	1.039	0.998	0.967	0.982	1.013
	Avin_17340	Avin_17340	intracellular sensory histidine protein kinase, two component	3495.46	28	12	0.813	0.893	0.937	0.943	1.001	0.983	0.911	0.933	0.915	0.873
	Avin_17350	Avin_17350	3-hydroxyacyl-CoA dehydrogenase	6542.75	13	8	1.009	1.076	1.062	1.053	1.079	1.088	1.023	1.027	1.02	1.054
	Avin_17360	Avin_17360	Acetyl-CoA C-acyltransferase	2545.72	9	4	1.038	1.044	1.023	1.003	1.001	1.029	1.071	1.038	1.088	1.047
	Avin_17370	Avin_17370	long-chain-fatty-acid--CoA ligase	11380	18	9	0.897	0.895	0.878	0.875	0.894	0.888	0.93	0.929	0.947	0.942
	Avin_17380	Avin_17380	Acyl-CoA dehydrogenase	2419.18	15	4	0.995	1.01	1.024	1.012	1.006	1.036	1.009	1.034	1.063	1.079
	Avin_17390	Avin_17390	Phenylacetic acid degradation-related protein	54.2277	4	2	1.086	1.159	0.757	1.007	1.263	1.214	1.15	1.108	1.025	1.201
	Avin_17400	Avin_17400	Electron-transferring-flavoprotein ubiquinone oxidoreductase	0	1	0	NaN	NaN	NaN	NaN	NaN	NaN	NaN	NaN	NaN	NaN
	Avin_17410	Avin_17410	hypothetical protein	2412.26	11	4	0.96	0.916	0.96	0.929	0.933	0.949	1.063	1.046	1.099	1.1
	Avin_17420	Avin_17420	hypothetical protein	753.545	8	4	0.878	1.138	1.187	1.179	1.124	1.157	1.066	1.09	1.003	0.955
	Avin_17430	Avin_17430	hypothetical protein	275.503	12	4	0.909	1.049	1.116	1.158	1.175	1.105	1.091	1.085	1.07	1.019
	Avin_17440	Avin_17440	Concentrative nucleoside transporter, CNT family	3957.59	8	4	0.914	0.974	0.916	0.913	0.953	0.979	0.987	0.978	0.962	0.925
	Avin_17450	Avin_17450	hypothetical protein	68.7143	1	1	1.045	0.951	0.924	0.745	0.872	1.083	1.128	1.143	1.176	1.209
	Avin_17460	Avin_17460	hypothetical protein	982.311	5	4	1.037	1.116	1.088	1.094	1.119	1.067	1.074	1.059	1.041	1.054
	Avin_17480	Avin_17480	conserved hypothetical protein	4684.32	13	6	0.969	1.085	1.098	1.081	1.087	1.089	1.032	1.034	1.01	0.995
	Avin_17490	Avin_17490	conserved hypothetical protein	1077.79	4	2	0.925	1.077	0.996	1.03	1.043	1.07	1.05	1.082	1.031	1.007
	Avin_17500	Avin_17500	phosphonoacetate hydrolase	6149.7	12	8	0.899	0.967	0.964	0.945	0.968	0.985	0.974	0.959	0.944	0.937
	Avin_17510	Avin_17510	Phosphonate transport systems inner membrane component	305.134	2	1	1.124	1.025	1.088	1.028	1.016	0.997	1.077	0.985	1.142	1.183
	Avin_17520	Avin_17520	ABC transporter	1041.78	6	4	0.924	1.019	1.039	0.926	0.995	1.009	0.947	0.922	0.869	0.878
	Avin_17530	Avin_17530	Phosphonate ABC transporter, periplasmic phosphate-binding protein	4049	7	4	0.849	0.915	0.923	0.91	0.978	0.967	0.938	0.946	0.923	0.908
	Avin_17540	Avin_17540	transcriptional regulator, GntR family	2506.76	9	4	0.793	0.855	0.93	0.892	0.878	0.89	0.876	0.904	0.881	0.862
	Avin_17550	Avin_17550	metallo-beta-lactamase family protein	970.811	3	1	1.154	1.264	1.33	1.338	1.252	1.22	1.163	1.158	1.127	1.111
	Avin_17560	Avin_17560	3-oxoacid CoA-transferase, subunit B	2391.13	3	3	1.063	1.203	1.174	1.172	1.162	1.156	1.059	1.059	1.041	1.049
	Avin_17570	Avin_17570	3-oxoacid CoA-transferase, subunit A	588.216	6	3	0.74	0.863	0.678	0.595	0.817	0.903	0.938	0.969	0.953	1.027
	Avin_17580	Avin_17580	hypothetical protein	250.556	1	1	0.92	0.959	1.079	1.041	1.072	1.034	1.027	1.043	0.95	0.953
	Avin_17590	Avin_17590	3-hydroxybutyrate dehydrogenase	47.4985	2	2	1.276	1.439	1.33	1.226	1.362	1.443	1.242	1.205	1.207	1.274
	Avin_17600	Avin_17600	membrane protein, D-beta-hydroxybutyrate permease	3167	7	6	0.882	0.87	0.961	0.937	0.979	0.97	0.982	0.994	0.961	0.932
	Avin_17610	Avin_17610	sigma54-dependent activator protein	359.075	8	4	1.027	1.183	1.044	1.077	1.115	1.063	1.011	1.041	1.002	1.013
	Avin_17620	Avin_17620	enoyl-CoA hydratase/isomerase family protein	177.449	5	3	1.187	1.097	1.117	1.105	1.124	1.16	1.076	0.915	0.985	1.102
	Avin_17640	pgl-2	6-phosphogluconolactonase	0	2	0	NaN	NaN	NaN	NaN	NaN	NaN	NaN	NaN	NaN	Inf
	Avin_17650	pgi-1	Glucose-6-phosphate isomerase	0	1	0	NaN	NaN	NaN	NaN	NaN	NaN	NaN	NaN	NaN	NaN
	Avin_17660	Avin_17660	fucose permease	4014.36	10	9	0.992	1.002	1.03	1.036	1.05	1.027	0.939	1.007	1.002	1.003
	Avin_17670	Avin_17670	PfkB-family carbohydrate kinase	595.871	8	4	0.97	1.004	1.018	1.009	1.041	1.032	0.598	0.755	0.719	0.774
	Avin_17680	Avin_17680	conserved hypothetical protein	209.058	6	2	0.898	0.823	1.053	0.897	1.003	0.943	0.925	0.938	0.896	0.915
	Avin_17690	Avin_17690	TonB-dependent siderophore receptor	6245.75	47	20	0.826	0.946	0.996	1.031	1.022	1.002	0.913	0.927	0.884	0.856
	Avin_17700	Avin_17700	anti-sigma factor, FecR family	30.2687	6	1	-Inf	-Inf	1.095	0.232	1.078	1.075	0.757	0.993	0.706	0.789
	Avin_17710	Avin_17710	sigma factor, FecI family	486.33	6	2	0.992	1.118	1.143	1.092	1.154	1.141	1.07	1.12	1.053	1.042
	Avin_17720	Avin_17720	conserved hypothetical protein	3088.18	12	7	0.951	0.956	0.924	0.883	0.944	0.933	0.95	0.973	0.977	0.955
	Avin_17730	Avin_17730	hypothetical protein	0	3	0	NaN	NaN	NaN	NaN	NaN	NaN	NaN	NaN	NaN	NaN
	Avin_17740	Avin_17740	MFS transporter	77.0631	9	3	1.023	1.046	1.075	0.481	0.899	0.88	0.812	0.94	0.552	0.853
	Avin_17750	Avin_17750	hypothetical protein	39.5163	4	1	1.274	1.285	1.143	1.138	1.222	1.236	1.18	1.204	1.059	1.187
	Avin_17760	Avin_17760	Transcriptional regulator, LysR family	1191.11	8	3	1.048	1.147	1.074	1.071	1.095	1.098	1.076	1.057	1.037	1.083
	Avin_17770	Avin_17770	Lipopolysaccharide kinase	287.037	5	2	0.853	0.986	0.939	0.954	1.04	1.016	1.051	1.028	1.003	1.051
	Avin_17780	Avin_17780	conserved hypothetical protein	0	2	0	NaN	NaN	NaN	NaN	NaN	NaN	NaN	NaN	NaN	NaN
	Avin_17790	colS	sensory histidine protein kinase, two-component, ColS	7629.41	10	6	1.058	1.129	1.081	1.096	1.073	1.078	1.043	1.04	1.079	1.071
	Avin_17800	colR	response regulator, transcriptional regulatory protein (two-component), ColR	2168.21	9	4	0.969	0.998	0.864	0.907	0.952	0.953	1.028	1.017	1.035	1.027
	Avin_17810	Avin_17810	hypothetical protein	125.518	2	2	1.2	1.287	1.033	1.216	1.117	1.182	1.124	1.197	1.077	1.15
	Avin_17820	Avin_17820	conserved hypothetical protein	264.489	5	2	1.205	1.358	1.123	1.073	1.191	1.16	1.091	1.037	1.013	1.053
	Avin_17830	Avin_17830	phosphoglycerate mutase family protein	934.163	4	3	1.037	1.011	1.03	1.037	1.077	1.066	1.116	1.113	1.14	1.109
	Avin_17840	Avin_17840	conserved hypothetical protein	4113.02	12	8	1.098	1.123	1.031	1.009	1.074	1.085	1.096	1.065	1.112	1.092
	Avin_17850	ppdK	pyruvate, phosphate dikinase	2099.96	10	4	1.018	1.044	1.023	1.065	1.03	1.053	1.08	1.088	1.087	1.088
	Avin_17860	Avin_17860	CHAD domain superfamily protein	442.567	6	2	0.968	1.033	0.997	0.966	0.936	1.017	1.038	1.023	1.055	0.994
	Avin_17870	Avin_17870	conserved hypothetical protein	5975.8	22	15	0.953	1.095	1.044	1.062	1.042	1.062	1.015	1.025	1.035	0.967
	Avin_17880	Avin_17880	NADH-ubiquinone oxidoreductase, chain 5	16489.2	26	21	0.97	1.035	0.912	0.923	0.963	0.958	1.007	1.013	1.05	0.981
	Avin_17890	Avin_17890	hypothetical protein	457.552	5	3	1.06	1.093	0.863	0.849	1.071	1.002	1.035	1.031	1.126	1.114
	Avin_17900	Avin_17900	sulphate transporter	1728.29	6	4	1.107	1.174	1.004	1.047	1.009	1	1.078	1.052	1.113	1.089
	Avin_17910	Avin_17910	Glycosyl transferase, group 1 family protein	2807.11	10	9	0.955	0.973	0.959	0.938	0.994	0.977	0.977	1.009	1.012	1.001
	Avin_17920	Avin_17920	conserved hypothetical protein	231.77	10	3	1.062	1.195	1.114	1.129	1.155	1.244	1.146	1.159	1.022	1.111
	Avin_17930	Avin_17930	Conserved hypothetical protein 374	3770.01	4	2	0.658	0.695	0.651	0.632	0.82	0.762	0.788	0.777	0.79	0.78
	Avin_17950	Avin_17950	Cold-shock DNA-binding domain-containing protein	0	1	0	NaN	NaN	NaN	NaN	NaN	NaN	NaN	NaN	NaN	NaN
	Avin_17960	Avin_17960	conserved hypothetical protein	1765.98	1	1	0.899	0.866	0.965	0.949	0.878	0.859	1.073	1.024	1.104	1.102
	Avin_17970	Avin_17970	universal stress protein family	2797.78	4	4	0.889	0.912	0.953	1.001	0.955	0.94	0.995	0.991	1.006	1.014
	Avin_17980	Avin_17980	conserved hypothetical protein	1542.02	4	3	0.987	1.075	1.01	0.991	1.043	1.03	1.024	0.976	0.992	1.007
	Avin_17990	Avin_17990	HNH endonuclease domain-containing protein	777.929	6	2	0.86	0.857	0.934	0.934	0.934	1.012	1.049	1.087	1.052	1.037
	Avin_18000	Avin_18000	DEAD box and SNF-like helicase domain-containing protein	11211.2	25	10	0.783	0.739	0.914	0.905	0.844	0.85	0.919	0.907	0.949	0.955
	Avin_18010	dctB	C4-dicarboylate transport sensory histidine protein kinase, two-component; DctB	691.438	8	5	0.969	0.969	1.003	0.991	1.065	1.051	1.105	1.043	1.115	1.136
	Avin_18020	dctD	sigma54-dependent response regulator of C4 dicarboxylate transport, two component; DctD	1694.64	6	2	1.014	1.135	1.135	1.073	1.137	1.121	1.03	1.068	1.049	0.995
	Avin_18040	Avin_18040	dicarboxylate or citrate transporter (MFS superfamily)	5641.88	17	12	0.898	0.994	0.973	0.991	1.052	1.048	1	1.03	0.981	0.954
	Avin_18050	Avin_18050	globin-like protein	281.856	5	3	1.041	1.132	0.995	1.135	1.106	1.121	0.97	0.972	0.935	0.959
	Avin_18070	Avin_18070	ATPase, AAA superfamily	2942.75	17	9	1.069	1.106	1.016	0.997	1.068	1.048	1.049	1.069	1.033	1.05
	Avin_18080	Avin_18080	hypothetical protein	1616.24	3	2	1.086	1.072	0.868	0.855	0.896	0.901	0.943	0.913	0.969	1.055
	Avin_18090	Avin_18090	conserved hypothetical protein	52.2853	4	1	0.133	0.393	0.174	0.91	0.475	-Inf	0.794	-Inf	-Inf	-Inf
	Avin_18100	Avin_18100	PhnA protein	915.113	3	2	0.84	0.943	0.995	1.048	1.071	1.092	0.964	1.023	0.977	0.939
	Avin_18110	Avin_18110	hypothetical protein	88.1204	3	2	0.733	1.09	0.839	0.974	1.074	1.133	1.033	0.883	0.973	0.813
	Avin_18120	Avin_18120	conserved hypothetical protein	0	2	0	NaN	NaN	NaN	NaN	NaN	NaN	NaN	NaN	NaN	NaN
	Avin_18140	Avin_18140	hypothetical protein	0.535371	1	1	-Inf	-Inf	-Inf	-Inf	-Inf	-Inf	-Inf	-Inf	-Inf	-Inf
	Avin_18150	Avin_18150	outer membrane porin	10519.2	24	17	0.941	0.965	0.968	0.954	1.001	0.983	0.99	0.994	0.999	0.977
	Avin_18160	Avin_18160	conserved hypothetical protein	36.3041	3	2	0.349	1.103	0.25	-Inf	0.551	1.021	1.02	1.111	0.687	1.05
	Avin_18170	Avin_18170	hypothetical protein	0	2	0	NaN	NaN	NaN	NaN	NaN	NaN	NaN	NaN	Inf	NaN
	Avin_18180	Avin_18180	conserved hypothetical protein	1424.09	3	3	1.074	1.165	1.126	1.145	1.138	1.098	1.061	1.101	1.092	1.098
	Avin_18190	Avin_18190	conserved hypothetical protein	1260.33	5	5	0.963	0.941	0.978	0.923	1.003	1.035	1.057	1.027	1.049	1.062
	Avin_18200	Avin_18200	conserved hypothetical protein	0	2	0	NaN	NaN	NaN	NaN	NaN	NaN	NaN	NaN	NaN	NaN
	Avin_18210	Avin_18210	conserved hypothetical protein	5352.6	11	6	1.048	0.979	1.105	1.075	0.973	0.975	1.054	1.047	1.079	1.082
	Avin_18220	Avin_18220	conserved hypothetical protein	222.283	9	3	1.048	0.745	0.808	0.772	0.924	0.996	0.993	1.031	1.008	1.024
	Avin_18240	Avin_18240	conserved hypothetical protein	0	1	0	NaN	NaN	NaN	NaN	NaN	NaN	NaN	NaN	NaN	NaN
	Avin_18250	Avin_18250	hypothetical protein	4054.33	13	7	0.841	0.877	0.932	0.937	0.94	0.906	0.899	0.902	0.897	0.843
	Avin_18280	Avin_18280	conserved hypothetical protein	0	2	0	NaN	NaN	NaN	NaN	NaN	NaN	NaN	NaN	NaN	NaN
	Avin_18300	Avin_18300	hypothetical protein	188.536	4	2	1.129	1.184	1.14	0.972	1.172	0.991	1.094	1.036	1.183	1.118
	Avin_18310	Avin_18310	Peptidase, U32 family	9667.79	18	13	0.926	0.951	0.966	0.956	0.958	0.971	1.034	1.038	1.023	1.023
	Avin_18320	Avin_18320	ribosomal subunit interface protein	0	2	0	NaN	NaN	NaN	NaN	NaN	NaN	NaN	NaN	NaN	NaN
	Avin_18330	Avin_18330	conserved hypothetical protein	2377.11	10	6	0.901	0.871	0.837	0.888	0.885	0.825	0.979	0.967	1.032	1.015
	Avin_18350	Avin_18350	conserved hypothetical protein	149.72	5	1	0.968	1.178	1.069	1.004	1.113	1.079	1.041	1.006	0.907	1.036
	Avin_18360	Avin_18360	hypothetical protein	2974.12	4	3	1.015	1.114	1.071	1.091	1.076	1.103	1.053	1.047	1.047	1.045
	Avin_18370	Avin_18370	hypothetical protein	893.612	3	2	0.881	1.041	1.053	1.028	1.002	0.972	1.039	1.004	1.05	1.054
	Avin_18390	Avin_18390	Transposase IS116/IS110/IS902 family	3371.28	10	8	1.045	1.222	1.201	1.227	1.192	1.187	1.09	1.098	1.067	1.054
	Avin_18400	Avin_18400	regulatory protein, ArsR family	2761.63	5	4	0.529	0.716	0.642	0.729	0.689	0.714	0.751	0.727	0.786	0.726
	Avin_18410	Avin_18410	hypothetical protein	5904.46	3	3	0.918	0.986	0.999	0.982	0.996	1.003	0.96	0.959	0.967	0.958
	Avin_18420	Avin_18420	conserved hypothetical protein	91.6734	3	1	1.111	1.274	1.234	1.246	1.264	1.292	1.061	1.068	1.069	1.221
	Avin_18430	Avin_18430	NADH:flavin oxidoreductase/NADH oxidase family	2505.22	17	9	0.982	1.088	1.102	1.064	1.083	1.06	1.024	1.025	1.019	1.037
	Avin_18440	Avin_18440	Aldehyde dehydrogenase family protein	6664.72	18	13	0.886	1.013	1.057	1.047	1.055	1.032	0.949	0.984	0.942	0.893
	Avin_18450	Avin_18450	transcriptional regulator, TetR family	1659.19	5	4	0.818	0.774	0.845	0.846	0.861	0.863	0.947	0.94	0.939	0.95
	Avin_18460	Avin_18460	Zinc-containing alcohol dehydrogenase superfamily protein	2243.13	11	8	1.018	1.082	1.121	1.131	1.071	1.067	1.066	1.059	1.028	1.061
	Avin_18470	Avin_18470	histone-like protein	47.2151	2	1	0.884	1.186	1.181	1.261	1.144	1.19	1.069	0.989	0.804	1.035
	Avin_18480	Avin_18480	histone-like bacterial DNA-binding protein	0	1	0	NaN	NaN	NaN	NaN	NaN	NaN	NaN	NaN	NaN	NaN
	Avin_18490	Avin_18490	hypothetical protein	410.775	3	2	0.859	0.877	1.105	1.07	1.018	0.948	0.924	0.92	0.907	0.87
	Avin_18500	Avin_18500	sodium:bile acid symporter family protein	1538.68	24	12	0.87	1.028	1.147	1.122	1.099	1.109	0.981	0.994	0.938	0.949
	Avin_18510	Avin_18510	hypothetical protein	216.057	2	1	1.066	1.136	1.289	1.09	1.174	1.191	1.134	1.166	1.081	1.033
	Avin_18520	Avin_18520	heavy metal translocating P-type ATPase	1361.76	9	4	0.844	0.958	0.987	0.903	0.941	0.895	0.904	0.88	0.899	0.921
	Avin_18530	Avin_18530	hypothetical protein	551.916	4	2	1.183	1.235	1.225	1.265	1.204	1.188	1.122	1.142	1.093	1.074
	Avin_18540	Avin_18540	outer membrane efflux protein	73.3999	3	2	1.011	0.927	0.439	0.882	0.833	0.941	0.827	0.781	0.776	0.916
	Avin_18550	Avin_18550	hypothetical protein	758.367	2	1	0.805	0.737	0.823	0.991	0.888	0.958	1.001	0.97	0.944	0.964
	Avin_18560	Avin_18560	hypothetical protein	125.619	2	1	0.96	1.121	0.925	0.987	0.969	0.824	1.023	0.921	0.986	0.957
	Avin_18570	Avin_18570	heavy metal efflux pump, CzcA family	1200.79	15	4	0.972	1.007	1.111	1.088	1.09	1.093	1.054	1.05	1.028	1.025
	Avin_18580	Avin_18580	conserved hypothetical protein	1323.46	7	6	1.099	1.092	1.055	0.98	1.012	1.016	1.01	1.003	0.972	1.001
	Avin_18590	Avin_18590	AMP-dependent synthetase and ligase family protein: long-chain fatty acid CoA ligase	331.491	9	4	1.105	1.125	1.164	1.158	1.155	1.178	1.069	1.107	0.993	1.089
	Avin_18600	Avin_18600	conserved hypothetical protein	3464.05	9	8	1.082	1.121	1.141	1.166	1.106	1.111	1.107	1.103	1.088	1.083
	Avin_18610	Avin_18610	Short-chain dehydrogenase/reductase, SDR family protein	251.291	5	3	1.124	1.091	1.005	1.102	1.094	1.113	1.023	1.14	0.966	0.954
	Avin_18630	Avin_18630	Response regulator, two-component	522.112	5	2	0.847	0.813	0.73	0.594	0.699	0.772	0.88	0.678	0.818	0.808
	Avin_18640	Avin_18640	sensory histidine protein kinase,two-component	1824.99	6	4	1.067	1.101	1.053	1.077	1.045	1.067	1.042	1.05	1.066	1.079
	Avin_18650	Avin_18650	histidine triad (HIT) family protein	289.311	2	1	0.688	0.539	-Inf	-Inf	0.59	0.004	0.348	0.742	0.861	0.791
	Avin_18660	Avin_18660	SlyX-like protein	1422.8	2	1	1.034	0.944	0.977	1.034	0.981	1.003	1.058	1.069	1.083	1.084
	Avin_18670	Avin_18670	Bacterial extracellular solute-binding protein, family 5	11789.8	20	16	1.034	1.076	1.069	1.013	1.055	1.061	1.056	1.048	1.045	1.054
	Avin_18680	Avin_18680	ABC transporter, inner membrane permease component	1737.83	14	11	1.053	1.153	1.169	1.167	1.155	1.147	1.07	1.072	1.02	1.04
	Avin_18690	Avin_18690	ABC transporter, inner membrane permease component	157.937	4	2	1.09	1.264	1.224	1.074	1.149	1.102	1.168	1.143	1.09	1.151
	Avin_18700	Avin_18700	ABC transporter, ATP binding component	647.292	5	4	1.099	1.087	1.106	1.103	1.102	1.113	1.05	1.075	1.066	1.069
	Avin_18710	Avin_18710	conserved hypothetical protein	97.4163	2	1	0.926	0.998	0.828	0.869	0.913	0.714	0.915	1.042	1.071	0.978
	Avin_18720	Avin_18720	hypothetical protein	230.088	6	2	0.883	1.063	0.872	0.795	1.066	1.069	0.951	1.048	0.896	1.036
	Avin_18730	pepN	aminopeptidase N	9420.89	29	16	1	1.05	0.999	0.996	1.026	1.039	1.017	1.023	1.014	1.014
	Avin_18740	Avin_18740	Acetyl-CoA hydrolase/transferase	2522.83	12	5	1.003	1.112	0.485	0.255	1.092	1.111	1.044	1.069	1.087	1.086
	Avin_18760	Avin_18760	hypothetical protein	1569.09	4	3	0.988	0.948	0.924	0.917	0.927	0.943	1.084	1.035	1.138	1.141
	Avin_18770	Avin_18770	hypothetical protein	773.163	5	3	0.979	1.053	1.047	1.059	1.027	0.988	1.113	1.042	1.13	1.115
	Avin_18780	Avin_18780	conserved hypothetical protein	3650.42	9	7	1.018	1.026	1.064	1.047	1.078	1.077	1.026	1.037	1.027	1.033
	Avin_18790	Avin_18790	tetratricopeptide (TPR) repeat and VWA domain-containing protein	639.621	6	3	0.996	1.118	1.151	1.147	1.178	1.158	1.028	1.049	0.957	0.922
	Avin_18800	Avin_18800	von Willebrand factor, type A (VWA) domain protein	262.888	6	4	0.912	0.841	1.002	0.896	1.055	0.993	0.962	0.99	0.953	0.826
	Avin_18810	Avin_18810	conserved hypothetical protein	205.217	4	2	0.872	1.033	0.911	1.119	1.159	1.156	1.026	1.064	0.997	1.049
	Avin_18820	Avin_18820	conserved hypothetical protein	0.469013	3	1	-Inf	-Inf	-Inf	-Inf	1.123	1.142	1.241	1.109	1.199	-Inf
	Avin_18830	Avin_18830	AAA superfamily ATPase, MoxR-like protein	1081.16	6	4	1.077	1.171	1.15	1.161	1.19	1.201	1.064	1.125	1.04	1.054
	Avin_18840	Avin_18840	conserved hypothetical protein	3547.41	7	5	0.868	0.979	1.015	1.004	1.005	0.957	0.957	0.954	0.89	0.924
	Avin_18850	Avin_18850	conserved hypothetical protein	1943.88	22	8	1.115	1.121	1.123	1.082	1.087	1.088	1.054	1.073	1.045	1.055
	Avin_18860	Avin_18860	NAD-dependent glutamate dehydrogenase	18835.9	43	26	1.013	1.078	1.105	1.108	1.079	1.081	1.044	1.047	1.049	1.041
	Avin_18870	Avin_18870	hypothetical protein	290.886	4	3	1.048	1.07	1.176	1.082	1.092	1.092	1.018	1.049	0.975	1.014
	Avin_18880	Avin_18880	hydrolase, alpha/beta fold family	3955.1	19	13	0.978	1.118	1.119	1.099	1.124	1.122	1.106	1.143	1.064	1.045
	Avin_18890	Avin_18890	hypothetical protein	0	2	0	NaN	NaN	NaN	NaN	NaN	NaN	NaN	NaN	NaN	NaN
	Avin_18900	pyrD	Dihydroorotate dehydrogenase, class 2	11.7782	7	1	-Inf	-Inf	-Inf	-Inf	-Inf	-Inf	-Inf	0.926	0.943	0.451
	Avin_18910	Avin_18910	Ribosome modulation factor	0	1	0	NaN	NaN	NaN	NaN	NaN	NaN	NaN	NaN	NaN	NaN
	Avin_18920	Avin_18920	hypothetical protein	314.218	6	1	0.859	1.03	1.033	1.019	1.061	1.055	1.098	1.055	1.077	1.059
	Avin_18930	Avin_18930	RNA methylase	3320.77	22	11	0.922	0.971	1.134	1.111	1.005	1.008	1.028	1.024	1.015	0.963
	Avin_18940	dacB	D-alanyl-D-alanine carboxypeptidase/D-alanyl-D-alanine-endopeptidase	673.15	12	4	0.693	0.966	0.857	0.825	0.87	0.86	0.766	0.848	0.804	0.796
	Avin_18950	Avin_18950	hypothetical protein	688.068	7	5	1.08	1.088	1.155	1.057	1.065	1.075	1.054	1.03	1.073	1.05
	Avin_18960	Avin_18960	Deoxyguanosinetriphosphate triphosphohydrolase	1702.48	15	6	1.035	1.107	1.155	1.165	1.102	1.114	1.083	1.111	1.119	1.105
	Avin_18970	Avin_18970	hypothetical protein	0	3	0	NaN	NaN	NaN	NaN	NaN	Inf	NaN	NaN	NaN	NaN
	Avin_18980	Avin_18980	conserved hypothetical protein	2833.34	2	2	0.874	0.871	0.823	0.782	0.824	0.798	0.945	0.91	0.994	1.014
	Avin_18990	Avin_18990	conserved hypothetical protein	2336.45	1	1	0.907	0.894	0.878	0.847	0.905	0.93	0.998	0.954	0.969	0.977
	Avin_19000	Avin_19000	conserved hypothetical protein	94.9082	1	1	0.897	1.025	1.018	1.059	1.009	1.095	0.914	0.977	0.898	0.885
	Avin_19010	Avin_19010	Staphylococcus nuclease (SNase-like) protein	178.877	4	1	1.134	1.313	1.149	1.188	1.145	1.2	1.158	1.074	1.12	0.97
	Avin_19020	Avin_19020	VanZ-like protein	9.44662	4	1	0.482	1.204	0.675	0.987	0.87	-Inf	1.078	0.513	0.899	0.633
	Avin_19030	Avin_19030	conserved hypothetical protein	787.238	7	5	1.132	1.181	1.143	1.114	1.183	1.111	1.082	1.09	1.085	1.051
	Avin_19040	Avin_19040	Dienelactone hydrolase	1982.49	8	3	0.834	0.979	1.002	0.934	1.031	1.007	0.965	0.976	0.949	0.905
	Avin_19050	Avin_19050	hypothetical protein	236.827	3	2	1.1	1.129	0.939	0.901	1.047	1.061	1.055	1.051	0.982	1.051
	Avin_19060	Avin_19060	hypothetical protein	0	2	0	NaN	NaN	NaN	NaN	NaN	NaN	NaN	NaN	NaN	Inf
	Avin_19070	Avin_19070	outer membrane porin, OprE-like protein	11401.7	22	16	0.916	0.975	0.978	0.969	0.988	0.987	0.981	0.99	0.964	0.958
	Avin_19080	Avin_19080	conserved hypothetical protein	2860.13	14	7	0.931	1.02	0.908	0.94	0.961	0.923	0.955	0.952	0.946	0.918
	Avin_19090	Avin_19090	peptidyl-prolyl cis-trans isomerase	1139.73	5	3	0.949	1.052	1.01	1.062	1.057	1.07	0.991	0.993	0.99	1.013
	Avin_19100	Avin_19100	transcriptional regulator, LysR family	542.356	5	2	1.004	1.124	1.158	0.994	1.139	1.143	1.021	1.039	0.98	0.962
	Avin_19110	Avin_19110	Acyl-carrier protein phosphodiesterase	1425.58	4	4	1.039	1.112	1.08	1.133	1.146	1.11	1.057	1.056	1.013	1.037
	Avin_19120	Avin_19120	ATP-dependent DEAD/DEAH box helicase	2425.3	5	2	0.776	0.872	0.828	0.843	0.882	0.816	0.815	0.813	0.819	0.764
	Avin_19130	Avin_19130	conserved hypothetical protein	2482.94	10	6	0.966	1.058	1.066	1.002	1.067	1.087	1	1.071	0.933	0.951
	Avin_19140	Avin_19140	conserved hypothetical protein	2086.82	14	8	1.118	1.231	1.228	1.239	1.201	1.181	1.114	1.118	1.076	1.059
	Avin_19150	Avin_19150	ABC transporter, composite transmembrane permease and ATP binding components	4274.13	26	15	0.864	0.963	1.033	1.014	1.031	1.026	0.981	0.975	0.923	0.927
	Avin_19160	Avin_19160	transcriptional regulator, LysR family	8743.9	16	13	0.924	0.992	0.956	0.951	0.966	0.968	0.968	1.061	0.955	0.932
	Avin_19170	htpG	heat shock protein HtpG	7740.27	47	25	0.873	0.951	0.952	0.979	0.949	0.958	0.933	0.915	0.894	0.883
	Avin_19190	glxI	lactoylglutathione lyase	3431.82	16	5	0.923	0.847	0.747	0.788	0.855	0.87	0.993	0.954	1.003	0.994
	Avin_19200	Avin_19200	Conserved hypothetical protein	299.767	5	3	0.805	1.029	0.982	0.933	0.926	1.022	0.956	0.955	0.899	0.829
	Avin_19210	Avin_19210	endonuclease III/Nth	2334.29	11	8	1.08	1.158	1.099	1.161	1.137	1.108	1.066	1.046	1.019	1.037
	Avin_19220	rnfE	Electron transport complex, subunit E	1029.32	16	7	0.71	0.975	1.035	1.107	1.06	1.016	0.902	0.941	0.799	0.81
	Avin_19230	rnfG	Electron transport complex, subunit G	379.171	12	5	0.98	1.015	1.159	1.154	1.106	1.132	1.025	1.102	1.007	1.062
	Avin_19240	rnfD	Electron transport complex, subunit D	516.383	10	7	0.952	1.1	1.158	1.2	1.179	1.185	1.032	1.107	1.05	0.961
	Avin_19250	rnfC	Electron transport complex, subunit C	1062.47	17	7	0.953	1.042	1.17	1.18	1.154	1.183	1.087	1.108	1.017	1.001
	Avin_19260	rnfB	Electron transport complex, subunit B	0	4	0	NaN	NaN	NaN	NaN	NaN	Inf	NaN	NaN	NaN	Inf
	Avin_19270	rnfA	Electron transport complex, subunit A	221.27	4	2	0.973	1.071	1.254	1.189	1.16	1.192	1.064	1.054	0.9	0.971
	Avin_19280	metG	methionyl-tRNA synthetase, class Ia	169.714	22	9	0.471	0.714	0.608	0.246	0.581	0.745	0.72	0.594	0.668	0.516
	Avin_19290	apbC	small P-loop ATPase	743.838	7	4	1.155	1.282	1.219	1.178	1.202	1.185	1.106	1.126	1.054	1.027
	Avin_19300	dcd	deoxycytidine triphosphate deaminase	2241.89	8	5	1.501	1.391	1.071	1.044	1.104	1.105	1.123	1.131	1.162	1.233
	Avin_19310	Avin_19310	Phosphoribosyltransferase	448.097	6	4	1.015	0.897	0.741	0.914	0.888	0.909	1.014	0.992	1.08	1.064
	Avin_19320	Avin_19320	carboxylic ester hydrolase	1879.75	17	11	1.018	1.083	1.071	1.082	1.08	1.065	1.037	1.037	1.02	1.003
	Avin_19330	Avin_19330	hypothetical protein	359.8	6	3	0.966	1.109	0.87	0.963	1.057	1.037	0.951	0.937	0.962	1.014
	Avin_19340	Avin_19340	Peptidase S45, penicillin amidase family	327.265	27	6	1.054	1.061	1.12	1.117	1.119	1.151	1.004	1.029	1.057	1.07
	Avin_19350	Avin_19350	conserved hypothetical protein	277.825	4	1	0.93	1.074	1.146	1.168	1.154	1.157	1.001	0.984	1.014	0.803
	Avin_19360	Avin_19360	conserved hypothetical protein	339.123	5	4	0.836	0.935	1.016	1.025	1.122	1.067	0.887	1.047	0.917	0.927
	Avin_19370	Avin_19370	conserved hypothetical protein	0	3	0	NaN	NaN	NaN	NaN	NaN	NaN	NaN	NaN	NaN	NaN
	Avin_19380	Avin_19380	non-conserved hypothetical protein	2773.88	6	4	0.867	0.991	1.075	1.085	1.14	1.135	1.015	1.059	0.976	0.962
	Avin_19390	Avin_19390	non-conserved hypothetical protein	0	1	0	Inf	Inf	Inf	Inf	Inf	Inf	Inf	Inf	Inf	Inf
	Avin_19400	Avin_19400	conserved hypothetical protein	1451.64	5	4	1.053	0.994	1.054	1.009	1.025	1.009	1.109	1.103	1.124	1.089
	Avin_19420	Avin_19420	conserved hypothetical protein	426.589	5	4	1.106	1.116	1.109	1.081	1.094	1.114	1.123	1.178	1.039	0.992
	Avin_19430	Avin_19430	conserved hypothetical protein	204.271	4	3	1.037	1.151	1.148	1.099	1.183	1.099	1.071	1.055	1.035	1
	Avin_19440	Avin_19440	conserved hypothetical protein	564.221	5	2	0.974	1.118	1.104	1.031	1.139	1.115	1.01	1.031	0.986	0.927
	Avin_19450	Avin_19450	ATP-dependent helicase	704.907	10	5	0.841	0.989	0.964	0.956	1.062	1.081	1.025	1.003	0.991	0.94
	Avin_19460	agaA	Agarase	3321.09	24	15	0.771	0.866	1.079	1.04	1.046	1.028	0.933	0.971	0.889	0.857
	Avin_19470	estC	Carboxylesterase EstC	1410.07	5	4	1.05	1.073	1.182	1.173	1.121	1.119	1.063	1.074	1.025	1.059
	Avin_19490	Avin_19490	outer membrane protein, OmpA/MotB family	11139.1	3	2	0.857	0.832	0.886	0.856	0.912	0.901	0.961	0.971	0.919	0.908
	Avin_19500	pdxH	pyridoxamine 5-phosphate oxidase	131.052	6	2	0.97	0.916	1.207	1.161	1.22	1.088	1.086	1.233	1.074	1.165
	Avin_19510	Avin_19510	conserved hypothetical protein	2220.53	3	3	1.014	1.089	1.041	1.063	1.068	1.089	1.06	1.07	1.027	1.043
	Avin_19520	Avin_19520	outer membrane lipoprotein	1040.49	6	3	1.081	1.159	1.147	1.172	1.122	1.098	1.047	1.074	1.07	1.036
	Avin_19530	shaAB	sodium hydrogen antiporter subunitAB, ShaAB	2026.19	24	10	0.994	1.076	0.781	0.749	1	0.991	1.045	1.049	1.029	1.038
	Avin_19540	shaC	sodium hydrogen antiporter subunitC, ShaC	0	2	0	NaN	NaN	NaN	NaN	NaN	NaN	NaN	NaN	NaN	NaN
	Avin_19550	shaD	sodium hydrogen antiporter subunitD, ShaD	2159.88	14	7	0.964	1.072	0.839	0.768	1.029	0.979	1.015	1.068	1.009	0.99
	Avin_19560	Avin_19560	sodium hydrogen antiporter subunitE, ShaE	140.104	2	1	0.923	0.192	0.677	0.905	0.87	0.787	0.95	0.829	0.99	0.912
	Avin_19570	shaF	sodium hydrogen antiporter subunitF, ShaF	5170.47	2	2	0.957	1.034	0.826	0.815	0.912	0.935	1.006	1.011	1.016	1.015
	Avin_19580	shaG	sodium hydrogen antiporter subunitG, ShaG	165.98	2	1	1.149	1.207	0.938	0.69	1.029	1.002	1.081	1.17	1.156	1.234
	Avin_19590	Avin_19590	conserved hypothetical protein	0	2	0	NaN	NaN	NaN	NaN	NaN	NaN	NaN	NaN	NaN	NaN
	Avin_19600	Avin_19600	conserved hypothetical protein	411.709	3	2	0.949	0.991	1.041	1.098	1.032	1.025	1.026	0.939	0.938	0.857
	Avin_19610	Avin_19610	high affinity branched chain amino acid ABC transporter, ATP binding component	0	2	0	Inf	NaN	NaN	NaN	NaN	NaN	NaN	NaN	NaN	NaN
	Avin_19620	Avin_19620	high affinity branched chain amino acid ABC transporter, ATP binding component	1290.47	1	1	0.982	0.965	0.791	0.59	0.974	0.948	0.987	0.984	0.957	0.954
	Avin_19630	Avin_19630	high affinity branched chain amino acid ABC transporter, permease component	1498.72	7	4	0.726	0.675	0.789	0.785	0.797	0.894	0.845	0.841	0.779	0.775
	Avin_19640	Avin_19640	high affinity branched chain amino acid ABC transporter, permease component	2754.15	7	2	0.884	0.894	0.916	0.886	0.926	0.938	0.969	0.994	1.006	0.976
	Avin_19650	Avin_19650	high affinity branched chain amino acid ABC transporter, amino acid binding protein	4036.42	12	7	0.89	0.935	0.94	0.93	0.939	0.941	0.991	0.962	0.919	0.902
	Avin_19660	Avin_19660	conserved hypothetical protein	302.608	1	1	0.85	1.078	1.129	1.111	1.03	1.1	1.02	0.999	1.023	0.975
	Avin_19670	Avin_19670	ATP synthase F1, beta subunit	232.655	9	3	1.036	1.076	1.042	0.936	1.108	1.023	1.129	1.065	1.065	1.043
	Avin_19680	Avin_19680	H+-transporting two-sector ATPase, delta/epsilon subunit	164.565	2	1	0.884	1.125	1.138	1.103	1.042	1.108	1.064	0.957	0.94	0.84
	Avin_19690	Avin_19690	H(+)-transporting ATP synthase, gene 1	0	1	0	NaN	NaN	NaN	NaN	NaN	NaN	NaN	NaN	NaN	NaN
	Avin_19700	Avin_19700	lipoprotein	0	1	0	NaN	NaN	NaN	NaN	NaN	NaN	NaN	NaN	NaN	NaN
	Avin_19710	Avin_19710	H+-transporting two-sector ATPase, A subunit	626.891	4	3	0.993	1.039	0.993	0.905	1.004	1.069	1.022	1.03	1.046	1.021
	Avin_19720	Avin_19720	ATP synthase F0, C subunit	305.833	1	1	1.175	1.293	1.303	1.327	1.255	1.23	1.182	1.072	1.089	1.05
	Avin_19730	Avin_19730	H+-transporting two-sector ATPase, B/B subunit	155.428	1	1	1.108	1.076	0.641	0.865	1.008	1.118	1.06	1.085	1.143	1.173
	Avin_19740	Avin_19740	ATP synthase F1, alpha subunit	6293.23	10	8	0.873	0.926	0.881	0.824	0.891	0.926	0.922	0.887	0.924	0.91
	Avin_19750	Avin_19750	H+-transporting two-sector ATPase, gamma subunit	1141.3	5	3	1.005	0.998	1.051	1.051	1.042	1.005	1.071	1.066	1.073	1.088
	Avin_19760	Avin_19760	phosphonate ABC transporter, permease component	725.537	7	4	1.022	1.141	1.237	1.206	1.162	1.169	1.014	1.028	0.986	0.961
	Avin_19770	Avin_19770	phosphonate ABC transporter, permease component	1128.73	8	3	0.945	1.077	1.045	1.088	1.069	1.088	1.011	0.97	0.919	0.987
	Avin_19780	Avin_19780	Phosphonate ABC transporter, ATP binding component	262.423	3	2	1.091	1.226	1.256	1.28	1.322	1.229	1.173	1.119	1.024	1.087
	Avin_19790	Avin_19790	Phosphonate ABC transporter, substrate-binding protein	1206.33	9	4	1.016	1.049	1.094	1.138	1.116	1.095	1.097	1.125	1.087	1.102
	Avin_19800	Avin_19800	Prokaryotic diacylglycerol kinase	0	2	0	NaN	NaN	NaN	NaN	NaN	NaN	NaN	NaN	NaN	NaN
	Avin_19810	Avin_19810	hydroxypyruvate isomerase protein	770.846	7	6	0.919	0.895	0.748	0.742	0.826	0.835	1.004	0.971	1.059	1.057
	Avin_19830	dnaX	DNA-directed DNA polymerase III, gamma and tau subunits	39.0293	26	5	0.682	0.557	0.235	-Inf	-Inf	-Inf	0.831	-Inf	0.703	-Inf
	Avin_19840	Avin_19840	Conserved hypothetical protein 103	41.6398	2	2	0.977	1.236	1.225	0.854	1.351	1.327	1.039	1.317	1.037	1.164
	Avin_19850	recR	RecR protein	985.35	7	3	1.092	1.039	1.058	1.082	1.037	1.047	1.084	1.076	1.114	1.098
	Avin_19860	Avin_19860	hypothetical protein	136.92	4	1	0.923	0.753	-0.027	0.142	0.81	0.629	0.637	0.896	1.17	1.078
	Avin_19870	Avin_19870	hypothetical transmembrane protein	29.3881	1	1	-Inf	-Inf	-Inf	0.238	-Inf	-Inf	-Inf	0.701	0.787	0.78
	Avin_19880	cydB	Cytochrome bd ubiquinol oxidase, subunit II	268.989	10	4	0.499	0.435	0.467	0.429	0.545	0.528	0.04	0.548	0.815	0.653
	Avin_19890	cydA	Cytochrome bd ubiquinol oxidase, subunit I	767.488	20	10	0.599	-0.013	0.429	0.245	0.493	0.492	0.508	0.334	0.583	0.602
	Avin_19910	cydR	Fnr-like negative transcriptional regulator of CydAB	26.2647	10	1	-Inf	-Inf	1.07	0.262	-Inf	-Inf	0.861	-Inf	0.254	-Inf
	Avin_19920	hemN	oxygen-independent coproporphyrinogen III oxidase	8567.61	18	10	0.796	0.874	1.006	1.004	1.008	0.992	0.924	0.934	0.915	0.905
	Avin_19930	Avin_19930	conserved hypothetical protein	3523.62	13	7	0.736	0.887	0.863	0.84	0.851	0.895	0.82	0.894	0.806	0.825
	Avin_19940	ccoS	cbb3-type cytochrome oxidase maturation protein	1438.72	7	4	0.902	1.015	1.005	0.954	0.977	1.005	0.93	0.985	0.896	0.868
	Avin_19950	ccoI	Copper-translocating P-type ATPase	6765.53	26	15	0.795	0.934	0.918	0.904	0.92	0.947	0.877	0.921	0.838	0.81
	Avin_19960	ccoH	cytochrome c oxidase accessory protein CcoH	3566.16	6	4	0.888	0.976	1.053	1.011	0.962	0.997	0.942	0.967	0.886	0.87
	Avin_19970	ccoG	cytochrome c oxidase accessory protein CcoG	6257.13	24	13	0.821	0.886	1.007	0.986	0.931	0.934	0.911	0.932	0.85	0.819
	Avin_19980	ccoP	cytochrome c oxidase, cbb3-type, subunit III	1902.13	17	6	0.689	0.687	0.995	0.994	0.843	0.773	0.995	0.962	0.939	0.955
	Avin_19990	ccoQ	cytochrome c oxidase, cbb3-type, subunit IV	0	1	0	NaN	NaN	NaN	NaN	NaN	NaN	NaN	NaN	NaN	NaN
	Avin_20000	ccoO	cytochrome c oxidase, cbb3-type, subunit II	4106.27	13	8	0.729	0.877	0.972	0.96	0.911	0.943	0.881	0.865	0.803	0.775
	Avin_20010	ccoN	cytochrome c oxidase, cbb3-type, subunit I	8450.55	28	19	0.821	0.962	1.064	1.045	0.993	1.007	0.954	0.953	0.845	0.835
	Avin_20020	Avin_20020	conserved hypothetical protein	389.843	7	4	0.902	0.961	1.001	0.896	0.979	0.993	0.924	0.899	1.003	0.93
	Avin_20030	Avin_20030	hypothetical protein	598.655	6	1	0.977	0.947	1.091	1.098	0.996	0.988	1.064	1.093	1.066	1.055
	Avin_20040	acnA	aconitate hydratase 1	12258	27	16	0.895	0.956	0.948	0.94	0.958	0.964	0.958	0.946	0.947	0.938
	Avin_20050	Avin_20050	methyltransferase-like protein	118.991	3	1	1.074	1.125	0.809	1.036	1.165	1.188	1.109	1.164	0.975	1.012
	Avin_20060	tusA	SirA-like protein, tRNA 2-thiouridine synthesizing protein, TusA	0	2	0	NaN	NaN	NaN	NaN	NaN	NaN	Inf	NaN	NaN	NaN
	Avin_20070	Avin_20070	ComEA-related protein	0	2	0	NaN	NaN	NaN	NaN	NaN	NaN	NaN	NaN	NaN	NaN
	Avin_20090	tyrB	tyrosine aminotransferase	8.64131	11	2	0.5	0.864	0.694	0.895	0.66	1.021	0.821	0.886	0.99	0.834
	Avin_20100	uvrB	excinuclease ABC, B subunit	13300.4	27	18	0.962	1.019	0.998	0.986	1.001	0.978	0.988	1.002	0.996	0.984
	Avin_20110	gltX	glutamyl-tRNA synthetase	60.0685	15	7	0.502	0.921	0.943	0.233	0.834	0.688	0.749	0.768	0.528	0.345
	Avin_20120	Avin_20120	Mechanosensitive ion channel family protein	2915.66	11	9	1.031	1.111	1.104	1.066	1.075	1.071	1.053	1.076	1.02	1.003
	Avin_20130	Avin_20130	conserved hypothetical protein	329.518	9	4	1.095	1.124	0.614	0.956	0.549	0.378	1.026	1.014	1.093	1.099
	Avin_20150	Avin_20150	conserved hypothetical protein	3313.77	15	7	1.018	1.039	1.114	1.085	1.06	1.075	1.057	1.064	1.049	1.017
	Avin_20160	Avin_20160	RNA pseudouridine synthase family protein	378.972	9	2	1.112	1.149	1.236	1.236	1.146	1.17	1.011	1.118	1.125	1.126
	Avin_20170	Avin_20170	heat shock protein Hsp20	1163.18	5	4	0.776	0.863	1.038	0.967	0.908	0.879	0.915	0.958	0.947	0.872
	Avin_20180	Avin_20180	conserved hypothetical protein	760.807	8	4	1.023	1.15	1.082	1.083	1.116	1.146	1.024	1.065	1.043	1.038
	Avin_20190	Avin_20190	Short-chain dehydrogenase/reductase SDR	650.898	8	4	1.032	1.054	1.042	1.037	1.052	1.038	1.016	0.991	1.112	1.084
	Avin_20200	Avin_20200	transcriptional regulator, IclR family	3011.67	8	7	1.005	1.059	1.096	1.077	1.074	1.091	1.052	1.062	1.039	1.011
	Avin_20210	Avin_20210	shikimate 5-dehydrogenase	898.681	3	1	1.006	0.959	0.785	0.86	1.002	1.021	1.045	1.075	1.027	0.99
	Avin_20220	Avin_20220	conserved hypothetical protein	901.872	18	7	1.084	1.195	1.211	1.246	1.148	1.129	1.097	1.069	1.069	1.105
	Avin_20230	Avin_20230	conserved hypothetical protein	1606.26	4	3	1.085	1.009	1.106	1.083	1.038	1.06	1.117	1.12	1.148	1.159
	Avin_20240	Avin_20240	succinate dehydrogenase/fumarate reductase flavoprotein subunit	439.902	9	6	1.01	1.166	1.163	1.139	1.123	1.13	1.093	1.081	1.033	0.995
	Avin_20260	Avin_20260	major facilitator superfamily MFS 1	2132.6	11	7	0.973	0.98	1.077	1.042	1.058	1.021	1.048	1.065	1.042	1.004
	Avin_20270	Avin_20270	hypothetical protein	141.455	3	1	0.941	0.783	0.978	0.97	0.866	0.994	1.103	1.196	1.122	0.94
	Avin_20280	Avin_20280	transcriptional regulator, AraC family	3332.07	8	5	1.03	1.049	1.08	1.076	1.055	1.053	1.075	1.09	1.07	1.063
	Avin_20290	Avin_20290	xylitol dehydrogeanse	851.802	7	5	0.962	1.075	1.1	1.101	1.027	0.985	1.06	1.056	1.105	1.099
	Avin_20300	Avin_20300	major facilitator superfamily (MFS) permease	7594.95	18	13	0.926	0.949	1.007	1.009	1.001	0.99	1.011	0.999	1.011	0.991
	Avin_20310	Avin_20310	transcriptional regulator, AraC family	1116.47	7	4	1.046	1.035	1.074	1.072	1.049	1.07	1.102	1.089	1.126	1.115
	Avin_20330	Avin_20330	Short-chain dehydrogenase/reductase SDR	541.427	5	3	1.117	1.214	1.206	1.259	1.169	1.203	1.066	1.126	1.083	1.105
	Avin_20340	Avin_20340	Fumarate reductase/succinate dehydrogenase related flavoprotein	6037.17	19	7	0.838	0.856	0.839	0.838	0.903	0.897	0.903	0.931	0.928	0.906
	Avin_20350	Avin_20350	conserved hypothetical protein	819.168	3	2	1.131	1.26	1.255	1.241	1.238	1.243	1.081	1.131	1.074	1.042
	Avin_20360	Avin_20360	major facilitator superfamily (MFS) permease	844.772	8	3	0.896	0.846	0.882	0.891	0.919	0.913	0.851	0.819	0.821	0.721
	Avin_20370	Avin_20370	hypothetical protein	44.7283	3	1	0.884	1.096	0.206	1.011	1.05	1.018	0.965	1.043	0.917	1.041
	Avin_20380	Avin_20380	FAD-dependent oxidoreductase	5720.9	22	18	1.052	1.099	1.153	1.145	1.092	1.103	1.094	1.115	1.09	1.081
	Avin_20400	Avin_20400	group II intron-encoding maturase	631.427	10	4	0.987	1.08	0.978	0.995	1.054	1.039	0.998	1.041	1	0.913
	Avin_20410	Avin_20410	hypothetical protein	439.713	5	3	1.201	1.26	1.151	1.133	1.195	1.17	1.126	1.109	1.107	1.098
	Avin_20420	thrS	threonyl-tRNA synthetase	24.9859	39	9	1.046	0.94	0.981	0.624	0.897	0.937	0.995	1.008	0.976	0.739
	Avin_20430	infC	translation initiation factor IF-3	0	13	0	NaN	NaN	NaN	NaN	NaN	NaN	NaN	NaN	Inf	NaN
	Avin_20440	rpmI	50S ribosomal protein L35	0	1	0	NaN	NaN	NaN	NaN	NaN	NaN	NaN	NaN	NaN	NaN
	Avin_20450	rplT	50S ribosomal protein L20	0	7	0	NaN	NaN	NaN	NaN	NaN	Inf	NaN	NaN	NaN	Inf
	Avin_20460	pheS	phenylalanyl-tRNA synthetase, alpha subunit	25.9014	18	2	0.854	-Inf	-Inf	0.416	0.43	0.803	-Inf	-Inf	-Inf	-Inf
	Avin_20470	pheT	phenylalanyl-tRNA synthetase, beta subunit	23.5125	20	4	0.996	0.332	-Inf	1.027	-Inf	1.107	0.37	0.47	0.756	-Inf
	Avin_20480	ihfA	integration host factor, alpha subunit	657.965	2	1	0.523	0.553	0.196	0.136	0.557	0.642	0.944	0.961	1.177	1.233
	Avin_20490	Avin_20490	transcriptional regulator, MerR family	289.095	3	1	0.901	0.793	1.123	1.06	0.932	1.013	1.047	0.944	0.825	0.889
	Avin_20500	Avin_20500	Phage integrase	4996.55	17	11	0.908	0.984	0.977	0.987	0.988	0.993	0.936	0.949	0.918	0.893
	Avin_20510	Avin_20510	conserved hypothetical protein	1861.99	12	7	1.004	1.159	1.203	1.173	1.164	1.134	1.076	1.045	0.996	0.974
	Avin_20520	Avin_20520	DNA binding protein, XRE family	0	1	0	NaN	NaN	NaN	NaN	NaN	NaN	NaN	NaN	NaN	NaN
	Avin_20530	Avin_20530	hypothetical protein	466.455	3	1	0.8	0.909	1.002	1.068	1.131	0.934	1.034	1.044	1.005	0.985
	Avin_20560	Avin_20560	hypothetical protein	36.2062	2	1	0.88	0.244	0.96	-Inf	0.751	0.991	0.864	0.246	0.871	-Inf
	Avin_20570	Avin_20570	VacJ-like lipoprotein	4644.27	32	16	0.889	0.952	1.049	1.08	1.043	1.033	0.955	0.954	0.971	0.921
	Avin_20580	Avin_20580	hypothetical protein	366.632	3	1	0.913	1.001	1.064	1.071	1.053	1.069	0.97	1.035	0.913	0.917
	Avin_20620	Avin_20620	Glycosyl transferase, family 2	12208.6	22	12	0.809	0.897	0.886	0.847	0.952	0.935	0.908	0.924	0.884	0.863
	Avin_20630	Avin_20630	MoaA, NifB, PqqE, radical SAM superfamily protein	6186.46	20	13	0.402	0.352	0.261	0.146	0.634	0.58	0.625	0.665	0.606	0.592
	Avin_20640	idi	isopentenyl-diphosphate delta-isomerase, type 1	813.647	8	4	0.703	0.789	0.865	0.594	0.946	0.959	0.88	0.936	0.866	0.904
	Avin_20650	Avin_20650	Glycosyl transferase, family 2	1586.65	14	9	0.623	0.712	0.46	0.574	0.833	0.864	0.816	0.857	0.821	0.802
	Avin_20660	Avin_20660	MoaA, NifB, PqqE, radical SAM superfamily protein	9873.81	34	16	0.388	0.386	0.321	0.468	0.583	0.591	0.587	0.587	0.573	0.555
	Avin_20670	Avin_20670	conserved hypothetical protein	2164.19	9	4	0.368	0.456	0.411	0.337	0.585	0.581	0.627	0.6	0.634	0.593
	Avin_20680	Avin_20680	conserved hypothetical protein	1104.46	12	7	0.636	0.836	0.541	0.51	0.876	0.909	0.809	0.857	0.768	0.751
	Avin_20690	Avin_20690	conserved hypothetical protein	1431.72	14	9	0.696	0.83	0.635	0.568	0.891	0.862	0.82	0.819	0.783	0.739
	Avin_20730	Avin_20730	dTDP-4-dehydrorhamnose reductase, RmlD	8201.21	20	12	0.473	0.471	0.264	0.326	0.596	0.559	0.642	0.684	0.66	0.676
	Avin_20740	Avin_20740	conserved hypothetical protein	5006.2	41	18	0.604	0.839	0.831	0.755	0.951	0.988	0.857	0.899	0.808	0.822
	Avin_20750	Avin_20750	Purine and other phosphorylase-like protein, family 1	1498.74	7	3	0.524	0.758	0.248	0.421	0.73	0.67	0.7	0.792	0.723	0.716
	Avin_20760	Avin_20760	squalene-hopene cyclase	11332.5	33	19	0.458	0.496	0.293	0.234	0.669	0.653	0.702	0.694	0.621	0.649
	Avin_20770	Avin_20770	Squalene/phytoene synthase	5388.9	26	16	0.568	0.542	0.467	0.385	0.689	0.707	0.724	0.762	0.636	0.581
	Avin_20780	Avin_20780	hypothetical protein	4402.43	7	2	0.877	0.93	0.965	0.877	0.971	0.973	0.956	0.956	0.935	0.924
	Avin_20790	Avin_20790	transcriptional regulator, LysR family	19.955	8	1	1.009	1.112	1.046	-Inf	0.485	0.535	-Inf	0.365	1.084	-Inf
	Avin_20800	Avin_20800	NAD(P)H quinone oxidoreductase	1418.49	10	5	1.114	1.296	1.27	1.277	1.168	1.2	1.082	1.102	1.063	1.031
	Avin_20810	Avin_20810	transcriptional regulator, LysR family	3472.32	4	3	0.919	0.945	0.993	0.961	0.944	0.938	1.019	1.019	1.043	1.038
	Avin_20820	Avin_20820	Lipolytic enzyme, G-D-S-L domain protein	565.597	9	3	1.047	1.133	1.089	1.117	1.121	1.102	1.033	1.079	1.049	1.039
	Avin_20830	Avin_20830	NADH:flavin oxidoreductase/NADH oxidase family protein	7091.56	14	9	0.934	0.945	0.967	0.955	0.957	0.951	1	1.019	0.995	1.007
	Avin_20840	Avin_20840	multidrug/chloramphenicol efflux transporter, major facilitator superfamily MFS_1	305.589	10	5	0.952	0.847	1.029	0.981	1.04	1.038	1.004	1.014	1.024	0.947
	Avin_20850	Avin_20850	hypothetical protein	2561.78	3	2	0.97	0.954	1.066	1.043	1.028	1.002	1.029	1.05	1.074	1.058
	Avin_20860	Avin_20860	Bacteriophage Mu Gam like protein	188.731	1	1	0.846	1.144	0.916	1.107	1.081	1.098	0.984	1.08	0.848	0.814
	Avin_20870	Avin_20870	Tetratricopeptide repeat (TPR) protein	7218.77	27	13	1.002	1.042	1.083	1.079	1.043	1.025	1.055	1.058	1.065	1.054
	Avin_20880	Avin_20880	hypothetical protein	14.5394	5	1	0.394	-Inf	1.005	1.124	1.095	0.598	0.876	1.082	-Inf	0.409
	Avin_20890	Avin_20890	hypothetical protein	48.5996	2	1	-Inf	0.761	-Inf	-Inf	0.154	-Inf	0.808	0.792	0.611	-Inf
	Avin_20900	Avin_20900	hypothetical protein	0	1	0	NaN	NaN	NaN	NaN	NaN	NaN	NaN	NaN	NaN	NaN
	Avin_20910	acxA	Acetone carboxylase beta subunit; AcxA	2450.52	23	12	1.081	1.152	1.135	1.167	1.123	1.114	1.089	1.098	1.074	1.071
	Avin_20920	acxB	acetone carboxylase alpha subunit; AcxB	5728.41	21	13	1.039	1.106	1.092	1.078	1.073	1.076	1.057	1.046	1.051	1.041
	Avin_20930	acxC	Acetone carboxylase gamma subunit; AcxC	964.209	6	2	1.098	1.201	1.131	1.129	1.109	1.146	1.057	1.042	1.03	1.05
	Avin_20940	acxR	sigma54-dependent activator protein AcxR	323.748	8	3	1.006	1.085	1.106	0.92	1.093	1.098	0.997	1.014	0.962	0.993
	Avin_20950	Avin_20950	serine/threonine protein phosphatase, 2C-like protein	263.817	3	1	1.155	1.222	1.207	1.184	1.216	1.182	1.064	1.166	1.115	1.122
	Avin_20960	Avin_20960	hypothetical protein	2227.06	12	3	1.163	1.128	1.101	1.132	1.096	1.112	1.087	1.096	1.05	1.039
	Avin_20970	rhdE	Rhodanese-like protein	441.522	3	1	1.092	1.172	1.01	1.013	1.088	1.138	1.063	1.086	1.084	1.105
	Avin_20980	cysE3	Serine O-acetyltransferase	2411.04	13	7	0.907	0.988	1.027	1.005	1.02	0.998	0.999	0.994	0.994	0.999
	Avin_21010	Avin_21010	copper-translocating P-type ATPase	1480.55	10	7	0.945	1.044	1.091	1.012	1.114	1.1	0.997	1.086	0.977	0.974
	Avin_21020	Avin_21020	hypothetical protein	0	1	0	NaN	NaN	NaN	NaN	NaN	NaN	NaN	NaN	NaN	NaN
	Avin_21040	Avin_21040	hypothetical protein	0	1	0	NaN	NaN	NaN	NaN	NaN	NaN	NaN	NaN	NaN	NaN
	Avin_21050	Avin_21050	hypothetical protein	0	1	0	NaN	NaN	NaN	NaN	NaN	NaN	NaN	NaN	NaN	NaN
	Avin_21060	Avin_21060	Enoyl-CoA hydratase/isomerase	2098.91	12	7	0.994	1.025	1.006	1.011	1.005	1.009	1.036	1.019	1.028	0.995
	Avin_21070	Avin_21070	hypothetical protein	199.717	2	1	1.01	1.166	1.174	1.185	1.061	1.187	1.022	1.085	1.076	1.097
	Avin_21090	Avin_21090	conserved hypothetical protein	2162.09	13	10	0.992	1.083	1.091	1.066	1.072	1.094	1.046	1.073	1.026	1.023
	Avin_21100	Avin_21100	Ureidoglycolate hydrolase	257.861	3	3	1.004	1.125	1.098	0.997	1.125	1.068	1.055	1.065	0.964	0.844
	Avin_21110	alc	allantoicase	894.84	9	3	0.967	1.045	0.998	0.945	1.069	1.058	1.03	0.962	1.004	0.995
	Avin_21120	Avin_21120	conserved hypothetical protein	186.953	2	1	0.951	1.182	1.109	1.228	1.175	1.076	1.118	1.064	0.989	1.045
	Avin_21130	Avin_21130	polysaccharide deacetylase	4811.5	14	11	0.904	0.942	0.959	0.942	0.952	0.966	0.947	0.938	0.953	0.944
	Avin_21140	Avin_21140	hydroxyisourate hydrolase, transthyretin family protein	43.1885	5	1	1.041	1.391	1.356	1.176	1.282	1.315	1.122	1.277	1.108	1.138
	Avin_21150	Avin_21150	hypothetical protein	7.97322	1	1	-Inf	-Inf	-Inf	-Inf	-Inf	1.089	-Inf	-Inf	-Inf	-Inf
	Avin_21160	Avin_21160	Condensation domain protein	2227.73	14	6	1.062	1.087	1.079	1.043	1.065	1.086	1.068	1.049	1.059	1.032
	Avin_21170	Avin_21170	esterase	157.18	9	3	0.956	1.138	1.011	1.202	1.153	1.222	1.087	1.059	1.049	1.052
	Avin_21180	entA	2,3-dihydro-2,3-dihydroxybenzoate dehydrogenase, short-chain dehydrogenase/reductase	1672.82	2	1	0.929	1.051	1.078	1.102	1.099	1.071	1.004	1.047	1.026	0.999
	Avin_21190	entF	enterochelin sythetase component F (Serine-activating enzyme) (Seryl-AMP ligase)	7724.22	23	11	0.997	1.012	0.983	0.985	1.003	0.999	1.019	1.028	1.024	1.018
	Avin_21200	entB	Isochorismatase (2,3 dihydro-2,3 dihydroxybenzoate synthase)	6056.21	9	7	0.93	0.951	0.947	0.936	0.951	0.951	0.97	0.993	0.975	0.956
	Avin_21210	entE	enterobactin synthetase component E (2,3-dihydroxybenzoate-AMP ligase)	897.804	11	4	0.95	1.077	1.083	1.074	1.037	1.076	1.016	0.979	0.971	0.947
	Avin_21220	csbC	Isochorismate synthase	607.174	7	4	0.942	1.108	1.077	1.1	1.15	1.144	1.027	1.052	0.996	0.997
	Avin_21230	csbX	catecholate siderophore efflux pump, MFS_1 family	2254.22	10	5	0.983	1.05	1.061	1.077	1.062	1.04	1.017	1.056	0.997	0.985
	Avin_21240	Avin_21240	hypothetical protein	423.284	12	6	1.013	1.156	1.162	1.035	1.128	1.139	1.073	1.051	1.038	1.045
	Avin_21250	Avin_21250	adenylosuccinate lyase	1028.6	7	4	1.037	1.136	1.174	1.156	1.134	1.138	1.09	1.081	1.06	1.085
	Avin_21260	Avin_21260	MmgE/PrpD family protein	2150.61	8	3	0.989	0.964	1.057	1.064	1.024	1.017	1.06	1.008	1.063	1.086
	Avin_21270	Avin_21270	conserved hypothetical protein	5420.39	11	6	0.975	0.962	0.969	0.986	0.973	0.992	0.996	0.989	0.993	0.992
	Avin_21280	Avin_21280	conserved hypothetical protein	42.6622	3	2	0.951	1.222	1.262	1.262	1.186	1.208	1.206	1.105	1.136	1.278
	Avin_21290	Avin_21290	OprE-like outer membrane porin	973.626	8	5	1.008	1.158	1.106	1.167	1.153	1.121	1.041	1.027	1.014	0.971
	Avin_21300	Avin_21300	ABC transporter, ATP binding component	3389.02	7	5	0.925	1.006	1.015	1.019	1.03	1.009	1.018	1.021	0.983	1
	Avin_21310	Avin_21310	ABC transporter, permease component	3019.29	14	8	0.794	0.847	0.823	0.807	0.88	0.897	0.916	0.887	0.926	0.871
	Avin_21320	Avin_21320	fumarate reductase/succinate dehyfrogenase, flavoprotein subunit	892.261	13	4	1.112	1.188	1.127	1.183	1.176	1.176	1.104	1.107	1.055	1.119
	Avin_21330	Avin_21330	Taurine catabolism dioxygenase, TauD/TfdA family	5394.3	9	6	0.883	0.927	0.898	0.892	0.926	0.921	0.952	0.927	0.913	0.906
	Avin_21340	Avin_21340	xenobiotic compound monooxygenase, DszA family, A subunit	2206.64	8	6	1.028	1.089	1.11	1.119	1.082	1.092	1.067	1.033	1.059	1.052
	Avin_21350	Avin_21350	ABC-type Fe3+ transport system, substrate binding component	4572.37	13	8	1.049	1.076	1.065	1.08	1.059	1.052	1.055	1.044	1.036	1.033
	Avin_21400	Avin_21400	Transcriptional regulator, LysR family	3840.31	7	4	0.779	0.803	0.764	0.81	0.823	0.851	0.849	0.865	0.85	0.865
	Avin_21410	Avin_21410	ABC transporter, substrate binding protein, family 3	301.731	4	2	1.079	1.235	1.259	1.334	1.216	1.208	1.046	1.12	1.043	0.97
	Avin_21420	vbiC	Malate/L-lactate dehydrogenase	646.395	5	3	0.928	0.941	0.849	0.816	1.023	0.991	0.937	0.914	0.898	0.896
	Avin_21430	Avin_21430	FAD linked oxidoreductase	4370.6	8	4	0.934	0.966	0.968	0.982	1	1.016	1.023	0.991	0.983	0.958
	Avin_21440	Avin_21440	aspartate aminotransferase	1284.89	9	7	1.095	1.168	1.121	1.107	1.118	1.153	1.091	1.081	1.064	1.072
	Avin_21450	Avin_21450	polar amino acid ABC transporter, inner membrane permease component	579.637	7	4	1.04	1.142	1.043	1.096	1.132	1.114	1.04	1.042	1.048	1.023
	Avin_21460	Avin_21460	polar amino acid ABC transporter, inner membrane permease component	3441.39	6	4	0.983	1.03	0.979	0.972	1.002	1.016	1.006	0.986	0.992	0.974
	Avin_21470	Avin_21470	amino acid ABC transporter, ATP binding component	5749.75	4	3	1.012	0.962	0.959	0.974	0.943	0.952	1.083	1.053	1.114	1.131
	Avin_21480	Avin_21480	conserved hypothetical protein	1192.43	4	2	0.928	0.896	0.856	0.904	0.919	0.886	1.034	1.047	1.111	1.065
	Avin_21490	Avin_21490	Glutathione S-transferase-like protein	4307.86	7	6	0.674	0.734	0.607	0.714	0.681	0.7	0.749	0.709	0.805	0.792
	Avin_21500	Avin_21500	Rhodanese-like protein	2317.23	12	9	1.076	1.133	1.14	1.127	1.142	1.133	1.053	1.05	1.047	1.043
	Avin_21510	metC	Cystathionine beta-lyase	2694.1	13	8	0.986	1.075	1.059	1.08	1.028	1.057	0.982	1.012	0.988	1.007
	Avin_21530	Avin_21530	TonB-dependent siderophore receptor	1592.02	38	11	0.818	1.048	1.088	1.14	1.11	1.095	0.974	0.99	0.936	0.884
	Avin_21540	Avin_21540	Anti-sigma factor, FecR family	0.535371	2	1	-Inf	-Inf	-Inf	-Inf	-Inf	-Inf	-Inf	-Inf	-Inf	1.068
	Avin_21550	Avin_21550	ECF sigma factor, FecI family	2357.09	7	7	1.052	1.158	1.123	1.148	1.136	1.121	1.052	1.104	1.053	1.049
	Avin_21570	Avin_21570	Acyl-CoA dehydrogenase family protein	1573.01	10	6	0.928	1.011	1.103	1.109	1.032	1.046	0.981	1.008	0.984	0.948
	Avin_21580	Avin_21580	D-isomer specific 2-hydroxyacid dehydrogenase	0	5	0	NaN	NaN	NaN	NaN	NaN	NaN	NaN	NaN	NaN	NaN
	Avin_21590	Avin_21590	Class II aldolase/adducin domain protein	1417.78	10	5	1.007	1.093	1.102	1.068	1.066	1.079	1.04	1.019	1.059	1.029
	Avin_21600	Avin_21600	aliphatic sulfonates ABC transporter, inner membrane component	3694.05	5	3	0.957	1.064	1.033	1.034	1.054	1.046	1.031	1.024	1.009	1.01
	Avin_21610	Avin_21610	aliphatic sulfonates ABC transporter, ATP binding component	0	2	0	NaN	NaN	NaN	NaN	NaN	NaN	NaN	NaN	NaN	NaN
	Avin_21630	Avin_21630	TonB-dependent siderophore receptor	4459.22	31	19	1.027	1.141	1.121	1.127	1.118	1.106	1.055	1.069	1.052	1.044
	Avin_21640	Avin_21640	nitrate/sulfonate/bicarbonate ABC transporter, substrate binding protein family 3	1465.14	12	6	0.992	1.031	1.045	1.033	1.064	1.072	1.065	1.062	1.06	1.005
	Avin_21650	Avin_21650	hypothetical protein	1305.27	2	2	1.003	1.059	1.075	1.013	1.069	1.079	1.051	1.065	1.045	1.008
	Avin_21660	Avin_21660	monooxygenase, NtaA/SnaA/SoxA family	206.138	7	2	1.115	1.21	1.244	1.185	1.196	1.211	1.12	1.202	1.056	1.029
	Avin_21670	Avin_21670	hypothetical protein	958.484	3	2	0.878	0.935	0.922	0.861	0.843	0.895	0.944	0.857	0.847	0.837
	Avin_21680	Avin_21680	Transcriptional regulator, LysR family	136.34	6	3	1.122	1.192	0.854	0.923	1.121	1.099	1.039	1.034	1.148	1.098
	Avin_21720	Avin_21720	ABC transporter, aliphatic sulfonate binding protein	5224.8	7	4	0.822	0.912	0.853	0.828	0.863	0.902	0.883	0.913	0.845	0.803
	Avin_21730	Avin_21730	Oxidoreductase aldo/keto reductase family	928.508	4	3	1.052	1.137	1.187	1.108	1.171	1.134	1.058	1.055	1.024	0.998
	Avin_21740	Avin_21740	xenobiotic compound monooxygenase, DszA family, A subunit	2823.75	9	6	1.029	1.08	1.171	1.209	1.115	1.126	1.081	1.084	1.053	1.043
	Avin_21780	Avin_21780	Transcriptional regulator, LacI family	932.066	17	5	1.045	1.096	1.051	1.166	1.118	1.169	1.065	1.075	1.046	1.013
	Avin_21790	Avin_21790	conserved hypothetical protein	0	4	0	NaN	NaN	NaN	NaN	Inf	NaN	NaN	NaN	NaN	NaN
	Avin_21800	Avin_21800	conserved hypothetical protein	4885.88	6	3	0.902	0.809	0.7	0.663	0.802	0.848	0.952	0.939	0.954	0.952
	Avin_21840	Avin_21840	TonB C-terminal domain protein, ferric siderophore transporter	21.6319	1	1	1.368	1.422	1.368	0.934	1.431	1.332	1.269	1.283	1.17	1.066
	Avin_21850	ssuD	alkanesulfonate monooxygenase	3875.18	11	9	1.021	1.086	1.044	1.066	1.025	1.046	1.025	1.025	1.045	1.051
	Avin_21860	Avin_21860	hypothetical protein	20.1676	1	1	1.207	-Inf	0.372	1.197	0.974	-Inf	1.048	1.095	1.177	1.173
	Avin_21870	tauD	taurine catabolism dioxygenase, TauD/TfdA family	1274.05	12	7	1.13	1.209	1.211	1.205	1.161	1.151	1.111	1.126	1.062	1.078
	Avin_21880	Avin_21880	peroxiredoxin, thioredoxin-like fold protein	306.918	4	3	1.096	1.14	1.123	1.106	1.036	1.015	1.096	1.046	1.162	1.111
	Avin_21890	Avin_21890	monooxygenase, NtaA/SnaA/SoxA family	17.8708	2	1	1.052	1.253	1.217	1.275	1.385	1.358	1.257	1.402	0.941	1.213
	Avin_21900	nemA	NADH:flavin oxidoreductase/NADH oxidase	1797.08	4	3	1.082	1.108	1.107	1.168	1.109	1.095	1.075	1.075	1.106	1.087
	Avin_21910	asfC	ABC transporter, substrate-binding protein, aliphatic sulphonate	2229.4	9	4	1.023	1.062	1.049	1.065	1.031	1.024	1.051	1.059	1.087	1.079
	Avin_21920	asfB	4Fe-4S ferredoxin protein	3163.52	6	2	0.914	0.828	0.812	0.814	0.862	0.843	1.037	0.992	1.086	1.085
	Avin_21930	asfA	oxidoreductase flavoprotein, asfA	6183.09	13	8	0.962	0.961	0.944	0.905	0.943	0.956	1.019	1.009	1.026	1.023
	Avin_21940	torG	trimethylamine-N-oxide reductase (cytochrome c)	9482.58	17	9	0.907	0.9	0.86	0.846	0.92	0.911	0.976	0.966	0.974	0.953
	Avin_21950	Avin_21950	Alpha/beta hydrolase fold protein	2774.76	7	5	0.861	0.913	0.902	0.875	0.854	0.882	0.918	0.822	0.876	0.855
	Avin_21960	Avin_21960	Taurine catabolism dioxygenase TauD/TfdA family	2600.85	9	4	0.99	0.991	0.962	1.017	0.994	1.009	1.065	1.065	1.092	1.096
	Avin_21970	Avin_21970	ABC transporter, taurine periplasmic binding protein	129.68	8	1	1.088	1.188	1.214	1.148	1.193	1.199	1.177	1.057	0.955	1.023
	Avin_21980	Avin_21980	ABC transporter, ATP binding component	1328.32	4	3	0.942	1.032	0.975	0.971	0.955	0.982	0.945	1.007	0.964	0.971
	Avin_21990	Avin_21990	ABC transporter, inner membrane permease component	2739.9	10	6	0.941	1.052	1.013	1.029	1.008	1.038	0.98	0.98	0.977	0.977
	Avin_22000	Avin_22000	transcriptional regulator, Crp/Fnr family	4219.09	6	2	0.886	0.966	0.995	0.973	0.984	0.994	0.983	0.974	0.99	0.962
	Avin_22010	Avin_22010	LamB type porin	7105.94	24	13	0.955	0.968	1.016	1.061	1.009	1.005	1.046	1.038	1.051	1.036
	Avin_22020	Avin_22020	hypothetical protein	0	3	0	NaN	NaN	NaN	NaN	NaN	NaN	NaN	NaN	NaN	NaN
	Avin_22030	Avin_22030	Zinc-containing alcohol dehydrogenase superfamily	2063.1	35	13	0.981	1.043	1.04	1.053	1.058	1.016	1.015	1.006	1.075	1.102
	Avin_22050	Avin_22050	dihydroxyacetone kinase, L subunit	1434.91	8	3	0.892	1.006	1.01	1.021	1.047	1.044	0.963	0.962	0.851	0.883
	Avin_22060	Avin_22060	Glycerone kinase	3797.92	22	16	1.066	1.137	1.084	1.07	1.09	1.082	0.996	1.038	1.006	0.984
	Avin_22070	Avin_22070	Short-chain dehydrogenase/reductase SDR protein	3959.53	8	5	0.93	0.98	0.967	0.961	0.957	0.996	0.961	0.966	0.956	0.933
	Avin_22080	Avin_22080	periplasmic sugar-binding protein	7658.4	26	16	0.965	0.915	0.934	0.945	0.963	0.945	0.95	0.935	0.934	0.917
	Avin_22090	Avin_22090	Bacterial inner-membrane translocator protein	12403	25	12	0.825	0.863	0.953	0.933	0.963	0.959	0.939	0.922	0.895	0.884
	Avin_22100	Avin_22100	ABC transporter protein	8164.02	29	14	0.852	0.957	0.978	0.989	0.998	0.973	1.018	0.969	1.003	1.01
	Avin_22110	Avin_22110	hypothetical protein	390.414	13	3	0.662	0.76	0.835	0.881	0.925	0.796	0.957	0.891	1.028	1.02
	Avin_22120	rpiB	Ribose 5-phosphate isomerase B protein	301.665	12	5	1.041	0.998	0.872	0.744	1.023	1.003	0.904	0.98	1.006	1.017
	Avin_22160	rpiA-1	Ribose 5-phosphate isomerase	238.579	3	2	1.19	1.23	1.192	1.025	1.165	1.139	1.051	0.97	1.071	1.083
	Avin_22170	Avin_22170	sugar-binding domain-containing protein	839.908	21	8	0.356	0.181	0.608	0.698	0.701	0.664	0.701	0.633	0.634	0.601
	Avin_22180	Avin_22180	hypothetical protein	248.618	14	4	1.089	1.21	1.201	1.248	1.14	1.168	1.079	1.08	0.969	1.106
	Avin_22220	Avin_22220	Transcriptional regulator, LuxR family	154.321	7	2	1.057	1.135	1.148	1.127	1.022	1.062	1.074	0.879	0.966	1.052
[truncated: 2,730 more rows]
